# Supplementary material for: Global floating kelp forests have limited protection despite intensifying marine heatwave threats
Source: Nat Commun. 2025 Apr 3;16:3173. doi: 10.1038/s41467-025-58054-4 (PMC11968876; doi:10.1038/s41467-025-58054-4)
Supplement: Supplementary file 3 — Source Data [file 41467_2025_58054_MOESM3_ESM.xlsx]

## Sheet: Figure 1b, Figure S2,S3
lon	lat	year	ssp	MHW	ecoregion	eco_code	province	pro_code	realm	rlm_code
-68.125	-55.875	1982	Historic	8.0238	Channels and Fjords of Southern Chile	20187	Magellanic	48	Temperate South America	9
-67.875	-55.875	1982	Historic	6.8331	Channels and Fjords of Southern Chile	20187	Magellanic	48	Temperate South America	9
-67.625	-55.875	1982	Historic	15.319	Channels and Fjords of Southern Chile	20187	Magellanic	48	Temperate South America	9
-67.375	-55.875	1982	Historic	16.0783	Channels and Fjords of Southern Chile	20187	Magellanic	48	Temperate South America	9
-67.125	-55.875	1982	Historic	16.4042	Channels and Fjords of Southern Chile	20187	Magellanic	48	Temperate South America	9
-66.875	-55.875	1982	Historic	18.8179	Channels and Fjords of Southern Chile	20187	Magellanic	48	Temperate South America	9
-69.875	-55.625	1982	Historic	9.6353	Channels and Fjords of Southern Chile	20187	Magellanic	48	Temperate South America	9
-69.625	-55.625	1982	Historic	6.6554	Channels and Fjords of Southern Chile	20187	Magellanic	48	Temperate South America	9
-69.375	-55.625	1982	Historic	9.2673	Channels and Fjords of Southern Chile	20187	Magellanic	48	Temperate South America	9
-69.125	-55.625	1982	Historic	0	Channels and Fjords of Southern Chile	20187	Magellanic	48	Temperate South America	9
-68.875	-55.625	1982	Historic	5.1778	Channels and Fjords of Southern Chile	20187	Magellanic	48	Temperate South America	9
-68.625	-55.625	1982	Historic	6.2188	Channels and Fjords of Southern Chile	20187	Magellanic	48	Temperate South America	9
-68.375	-55.625	1982	Historic	7.8993	Channels and Fjords of Southern Chile	20187	Magellanic	48	Temperate South America	9
-68.125	-55.625	1982	Historic	5.1154	Channels and Fjords of Southern Chile	20187	Magellanic	48	Temperate South America	9
-67.875	-55.625	1982	Historic	0	Channels and Fjords of Southern Chile	20187	Magellanic	48	Temperate South America	9
-67.625	-55.625	1982	Historic	6.31152	Channels and Fjords of Southern Chile	20187	Magellanic	48	Temperate South America	9
-67.375	-55.625	1982	Historic	6.82632	Channels and Fjords of Southern Chile	20187	Magellanic	48	Temperate South America	9
-67.125	-55.625	1982	Historic	8.3559	Channels and Fjords of Southern Chile	20187	Magellanic	48	Temperate South America	9
-66.875	-55.625	1982	Historic	8.2977	Channels and Fjords of Southern Chile	20187	Magellanic	48	Temperate South America	9
-70.125	-55.375	1982	Historic	15.3416	Channels and Fjords of Southern Chile	20187	Magellanic	48	Temperate South America	9
-69.875	-55.375	1982	Historic	12.3529	Channels and Fjords of Southern Chile	20187	Magellanic	48	Temperate South America	9
-69.625	-55.375	1982	Historic	11.6642	Channels and Fjords of Southern Chile	20187	Magellanic	48	Temperate South America	9
-69.375	-55.375	1982	Historic	6.1298	Channels and Fjords of Southern Chile	20187	Magellanic	48	Temperate South America	9
-69.125	-55.375	1982	Historic	6.06977	Channels and Fjords of Southern Chile	20187	Magellanic	48	Temperate South America	9
-68.875	-55.375	1982	Historic	5.06607	Channels and Fjords of Southern Chile	20187	Magellanic	48	Temperate South America	9
-68.625	-55.375	1982	Historic	4.04119	Channels and Fjords of Southern Chile	20187	Magellanic	48	Temperate South America	9
-68.375	-55.375	1982	Historic	5.69796	Channels and Fjords of Southern Chile	20187	Magellanic	48	Temperate South America	9
-68.125	-55.375	1982	Historic	5.01956	Channels and Fjords of Southern Chile	20187	Magellanic	48	Temperate South America	9
-67.875	-55.375	1982	Historic	0	Channels and Fjords of Southern Chile	20187	Magellanic	48	Temperate South America	9
-67.625	-55.375	1982	Historic	0	Channels and Fjords of Southern Chile	20187	Magellanic	48	Temperate South America	9
-67.375	-55.375	1982	Historic	5.21739	Channels and Fjords of Southern Chile	20187	Magellanic	48	Temperate South America	9
-67.125	-55.375	1982	Historic	7.00183	Channels and Fjords of Southern Chile	20187	Magellanic	48	Temperate South America	9
-66.875	-55.375	1982	Historic	6.0936	Channels and Fjords of Southern Chile	20187	Magellanic	48	Temperate South America	9
-66.625	-55.375	1982	Historic	13.0021	Channels and Fjords of Southern Chile	20187	Magellanic	48	Temperate South America	9
-71.375	-55.125	1982	Historic	94.6914	Channels and Fjords of Southern Chile	20187	Magellanic	48	Temperate South America	9
-71.125	-55.125	1982	Historic	74.9727	Channels and Fjords of Southern Chile	20187	Magellanic	48	Temperate South America	9
-70.875	-55.125	1982	Historic	58.9961	Channels and Fjords of Southern Chile	20187	Magellanic	48	Temperate South America	9
-70.625	-55.125	1982	Historic	50.7375	Channels and Fjords of Southern Chile	20187	Magellanic	48	Temperate South America	9
-70.375	-55.125	1982	Historic	22.7333	Channels and Fjords of Southern Chile	20187	Magellanic	48	Temperate South America	9
-70.125	-55.125	1982	Historic	6.7669	Channels and Fjords of Southern Chile	20187	Magellanic	48	Temperate South America	9
-69.875	-55.125	1982	Historic	5.9027	Channels and Fjords of Southern Chile	20187	Magellanic	48	Temperate South America	9
-69.625	-55.125	1982	Historic	4.78317	Channels and Fjords of Southern Chile	20187	Magellanic	48	Temperate South America	9
-69.375	-55.125	1982	Historic	6.12082	Channels and Fjords of Southern Chile	20187	Magellanic	48	Temperate South America	9
-69.125	-55.125	1982	Historic	5.93323	Channels and Fjords of Southern Chile	20187	Magellanic	48	Temperate South America	9
-68.875	-55.125	1982	Historic	6.56337	Channels and Fjords of Southern Chile	20187	Magellanic	48	Temperate South America	9
-68.625	-55.125	1982	Historic	4.07953	Channels and Fjords of Southern Chile	20187	Magellanic	48	Temperate South America	9
-68.375	-55.125	1982	Historic	0	Channels and Fjords of Southern Chile	20187	Magellanic	48	Temperate South America	9
-68.125	-55.125	1982	Historic	5.46197	Channels and Fjords of Southern Chile	20187	Magellanic	48	Temperate South America	9
-67.875	-55.125	1982	Historic	0	Channels and Fjords of Southern Chile	20187	Magellanic	48	Temperate South America	9
-67.625	-55.125	1982	Historic	0	Channels and Fjords of Southern Chile	20187	Magellanic	48	Temperate South America	9
-67.375	-55.125	1982	Historic	5.6737	Channels and Fjords of Southern Chile	20187	Magellanic	48	Temperate South America	9
-67.125	-55.125	1982	Historic	10.7329	Channels and Fjords of Southern Chile	20187	Magellanic	48	Temperate South America	9
-66.875	-55.125	1982	Historic	22.9078	Channels and Fjords of Southern Chile	20187	Magellanic	48	Temperate South America	9
-66.625	-55.125	1982	Historic	27.5454	Channels and Fjords of Southern Chile	20187	Magellanic	48	Temperate South America	9
-66.375	-55.125	1982	Historic	52.0482	Channels and Fjords of Southern Chile	20187	Magellanic	48	Temperate South America	9
-71.875	-54.875	1982	Historic	91.7773	Channels and Fjords of Southern Chile	20187	Magellanic	48	Temperate South America	9
-71.625	-54.875	1982	Historic	95.4716	Channels and Fjords of Southern Chile	20187	Magellanic	48	Temperate South America	9
-71.375	-54.875	1982	Historic	84.8203	Channels and Fjords of Southern Chile	20187	Magellanic	48	Temperate South America	9
-71.125	-54.875	1982	Historic	83.6819	Channels and Fjords of Southern Chile	20187	Magellanic	48	Temperate South America	9
-70.875	-54.875	1982	Historic	68.7766	Channels and Fjords of Southern Chile	20187	Magellanic	48	Temperate South America	9
-70.625	-54.875	1982	Historic	50.7504	Channels and Fjords of Southern Chile	20187	Magellanic	48	Temperate South America	9
-70.375	-54.875	1982	Historic	38.4884	Channels and Fjords of Southern Chile	20187	Magellanic	48	Temperate South America	9
-70.125	-54.875	1982	Historic	13.2386	Channels and Fjords of Southern Chile	20187	Magellanic	48	Temperate South America	9
-69.875	-54.875	1982	Historic	11.6841	Channels and Fjords of Southern Chile	20187	Magellanic	48	Temperate South America	9
-69.625	-54.875	1982	Historic	11.6043	Channels and Fjords of Southern Chile	20187	Magellanic	48	Temperate South America	9
-69.375	-54.875	1982	Historic	11.1793	Channels and Fjords of Southern Chile	20187	Magellanic	48	Temperate South America	9
-69.125	-54.875	1982	Historic	5.33203	Channels and Fjords of Southern Chile	20187	Magellanic	48	Temperate South America	9
-68.875	-54.875	1982	Historic	10.0783	Channels and Fjords of Southern Chile	20187	Magellanic	48	Temperate South America	9
-68.625	-54.875	1982	Historic	8.06429	Channels and Fjords of Southern Chile	20187	Magellanic	48	Temperate South America	9
-68.375	-54.875	1982	Historic	0	Channels and Fjords of Southern Chile	20187	Magellanic	48	Temperate South America	9
-68.125	-54.875	1982	Historic	0	Channels and Fjords of Southern Chile	20187	Magellanic	48	Temperate South America	9
-67.875	-54.875	1982	Historic	0	Channels and Fjords of Southern Chile	20187	Magellanic	48	Temperate South America	9
-67.625	-54.875	1982	Historic	0	Channels and Fjords of Southern Chile	20187	Magellanic	48	Temperate South America	9
-67.375	-54.875	1982	Historic	5.79756	Channels and Fjords of Southern Chile	20187	Magellanic	48	Temperate South America	9
-67.125	-54.875	1982	Historic	16.2358	Channels and Fjords of Southern Chile	20187	Magellanic	48	Temperate South America	9
-66.875	-54.875	1982	Historic	40.2776	Channels and Fjords of Southern Chile	20187	Magellanic	48	Temperate South America	9
-66.625	-54.875	1982	Historic	37.8074	Channels and Fjords of Southern Chile	20187	Magellanic	48	Temperate South America	9
-66.375	-54.875	1982	Historic	31.982	Channels and Fjords of Southern Chile	20187	Magellanic	48	Temperate South America	9
-66.125	-54.875	1982	Historic	25.4519	Channels and Fjords of Southern Chile	20187	Magellanic	48	Temperate South America	9
-65.875	-54.875	1982	Historic	19.5645	Channels and Fjords of Southern Chile	20187	Magellanic	48	Temperate South America	9
-65.625	-54.875	1982	Historic	6.0147	Channels and Fjords of Southern Chile	20187	Magellanic	48	Temperate South America	9
-65.375	-54.875	1982	Historic	11.945	Channels and Fjords of Southern Chile	20187	Magellanic	48	Temperate South America	9
-65.125	-54.875	1982	Historic	8.9068	Channels and Fjords of Southern Chile	20187	Magellanic	48	Temperate South America	9
-64.875	-54.875	1982	Historic	16.4055	Channels and Fjords of Southern Chile	20187	Magellanic	48	Temperate South America	9
-64.625	-54.875	1982	Historic	26.192	Channels and Fjords of Southern Chile	20187	Magellanic	48	Temperate South America	9
-64.375	-54.875	1982	Historic	18.2459	Channels and Fjords of Southern Chile	20187	Magellanic	48	Temperate South America	9
-64.125	-54.875	1982	Historic	26.0592	Channels and Fjords of Southern Chile	20187	Magellanic	48	Temperate South America	9
-63.875	-54.875	1982	Historic	31.5325	Channels and Fjords of Southern Chile	20187	Magellanic	48	Temperate South America	9
-36.875	-54.875	1982	Historic	44.8604	South Georgia	20220	Scotia Sea	60	Southern Ocean	12
-36.625	-54.875	1982	Historic	40.9464	South Georgia	20220	Scotia Sea	60	Southern Ocean	12
-36.375	-54.875	1982	Historic	30.1639	South Georgia	20220	Scotia Sea	60	Southern Ocean	12
-36.125	-54.875	1982	Historic	26.073	South Georgia	20220	Scotia Sea	60	Southern Ocean	12
-35.875	-54.875	1982	Historic	20.5874	South Georgia	20220	Scotia Sea	60	Southern Ocean	12
158.875	-54.875	1982	Historic	5.0012	Macquarie Island	20212	Subantarctic Islands	59	Southern Ocean	12
-72.375	-54.625	1982	Historic	57.1132	Channels and Fjords of Southern Chile	20187	Magellanic	48	Temperate South America	9
-72.125	-54.625	1982	Historic	61.2549	Channels and Fjords of Southern Chile	20187	Magellanic	48	Temperate South America	9
-71.875	-54.625	1982	Historic	71.0768	Channels and Fjords of Southern Chile	20187	Magellanic	48	Temperate South America	9
-71.625	-54.625	1982	Historic	82.4364	Channels and Fjords of Southern Chile	20187	Magellanic	48	Temperate South America	9
-71.375	-54.625	1982	Historic	90.9314	Channels and Fjords of Southern Chile	20187	Magellanic	48	Temperate South America	9
-71.125	-54.625	1982	Historic	78.3413	Channels and Fjords of Southern Chile	20187	Magellanic	48	Temperate South America	9
-70.875	-54.625	1982	Historic	74.7988	Channels and Fjords of Southern Chile	20187	Magellanic	48	Temperate South America	9
-70.625	-54.625	1982	Historic	60.3343	Channels and Fjords of Southern Chile	20187	Magellanic	48	Temperate South America	9
-70.375	-54.625	1982	Historic	48.3717	Channels and Fjords of Southern Chile	20187	Magellanic	48	Temperate South America	9
-70.125	-54.625	1982	Historic	44.0445	Channels and Fjords of Southern Chile	20187	Magellanic	48	Temperate South America	9
-69.875	-54.625	1982	Historic	12.8859	Channels and Fjords of Southern Chile	20187	Magellanic	48	Temperate South America	9
-69.625	-54.625	1982	Historic	11.7301	Channels and Fjords of Southern Chile	20187	Magellanic	48	Temperate South America	9
-69.375	-54.625	1982	Historic	11.6949	Channels and Fjords of Southern Chile	20187	Magellanic	48	Temperate South America	9
-69.125	-54.625	1982	Historic	11.0721	Channels and Fjords of Southern Chile	20187	Magellanic	48	Temperate South America	9
-66.375	-54.625	1982	Historic	10.327	Patagonian Shelf	25185	Magellanic	48	Temperate South America	9
-66.125	-54.625	1982	Historic	5.58714	Patagonian Shelf	25185	Magellanic	48	Temperate South America	9
-65.875	-54.625	1982	Historic	0	Patagonian Shelf	25185	Magellanic	48	Temperate South America	9
-65.625	-54.625	1982	Historic	5.3197	Patagonian Shelf	25185	Magellanic	48	Temperate South America	9
-65.375	-54.625	1982	Historic	0	Patagonian Shelf	25185	Magellanic	48	Temperate South America	9
-65.125	-54.625	1982	Historic	4.841	Patagonian Shelf	25185	Magellanic	48	Temperate South America	9
-64.625	-54.625	1982	Historic	5.9822	Patagonian Shelf	25185	Magellanic	48	Temperate South America	9
-64.375	-54.625	1982	Historic	6.6198	Channels and Fjords of Southern Chile	20187	Magellanic	48	Temperate South America	9
-64.125	-54.625	1982	Historic	7.071	Channels and Fjords of Southern Chile	20187	Magellanic	48	Temperate South America	9
-63.875	-54.625	1982	Historic	5.1613	Channels and Fjords of Southern Chile	20187	Magellanic	48	Temperate South America	9
-37.375	-54.625	1982	Historic	11.839	South Georgia	20220	Scotia Sea	60	Southern Ocean	12
-37.125	-54.625	1982	Historic	24.8264	South Georgia	20220	Scotia Sea	60	Southern Ocean	12
-36.875	-54.625	1982	Historic	30.8227	South Georgia	20220	Scotia Sea	60	Southern Ocean	12
-36.625	-54.625	1982	Historic	31.5972	South Georgia	20220	Scotia Sea	60	Southern Ocean	12
-36.375	-54.625	1982	Historic	27.9432	South Georgia	20220	Scotia Sea	60	Southern Ocean	12
-36.125	-54.625	1982	Historic	17.386	South Georgia	20220	Scotia Sea	60	Southern Ocean	12
-35.875	-54.625	1982	Historic	8.4683	South Georgia	20220	Scotia Sea	60	Southern Ocean	12
-35.625	-54.625	1982	Historic	6.8846	South Georgia	20220	Scotia Sea	60	Southern Ocean	12
158.875	-54.625	1982	Historic	0	Macquarie Island	20212	Subantarctic Islands	59	Southern Ocean	12
-73.375	-54.375	1982	Historic	69.7731	Channels and Fjords of Southern Chile	20187	Magellanic	48	Temperate South America	9
-73.125	-54.375	1982	Historic	56.408	Channels and Fjords of Southern Chile	20187	Magellanic	48	Temperate South America	9
-72.875	-54.375	1982	Historic	35.6793	Channels and Fjords of Southern Chile	20187	Magellanic	48	Temperate South America	9
-72.625	-54.375	1982	Historic	42.2621	Channels and Fjords of Southern Chile	20187	Magellanic	48	Temperate South America	9
-72.375	-54.375	1982	Historic	42.7817	Channels and Fjords of Southern Chile	20187	Magellanic	48	Temperate South America	9
-72.125	-54.375	1982	Historic	46.2367	Channels and Fjords of Southern Chile	20187	Magellanic	48	Temperate South America	9
-71.875	-54.375	1982	Historic	53.961	Channels and Fjords of Southern Chile	20187	Magellanic	48	Temperate South America	9
-71.625	-54.375	1982	Historic	69.914	Channels and Fjords of Southern Chile	20187	Magellanic	48	Temperate South America	9
-71.375	-54.375	1982	Historic	78.6705	Channels and Fjords of Southern Chile	20187	Magellanic	48	Temperate South America	9
-71.125	-54.375	1982	Historic	86.5999	Channels and Fjords of Southern Chile	20187	Magellanic	48	Temperate South America	9
-70.875	-54.375	1982	Historic	81.8434	Channels and Fjords of Southern Chile	20187	Magellanic	48	Temperate South America	9
-70.625	-54.375	1982	Historic	45.5465	Channels and Fjords of Southern Chile	20187	Magellanic	48	Temperate South America	9
-70.375	-54.375	1982	Historic	41.0762	Channels and Fjords of Southern Chile	20187	Magellanic	48	Temperate South America	9
-70.125	-54.375	1982	Historic	40.2994	Channels and Fjords of Southern Chile	20187	Magellanic	48	Temperate South America	9
-69.875	-54.375	1982	Historic	32.7896	Channels and Fjords of Southern Chile	20187	Magellanic	48	Temperate South America	9
-69.625	-54.375	1982	Historic	4.18826	Channels and Fjords of Southern Chile	20187	Magellanic	48	Temperate South America	9
-69.375	-54.375	1982	Historic	4.15904	Channels and Fjords of Southern Chile	20187	Magellanic	48	Temperate South America	9
-69.125	-54.375	1982	Historic	4.13696	Channels and Fjords of Southern Chile	20187	Magellanic	48	Temperate South America	9
-68.875	-54.375	1982	Historic	0	Channels and Fjords of Southern Chile	20187	Magellanic	48	Temperate South America	9
-66.625	-54.375	1982	Historic	14.5898	Patagonian Shelf	25185	Magellanic	48	Temperate South America	9
-66.375	-54.375	1982	Historic	11.3835	Patagonian Shelf	25185	Magellanic	48	Temperate South America	9
-37.875	-54.375	1982	Historic	0	South Georgia	20220	Scotia Sea	60	Southern Ocean	12
-37.625	-54.375	1982	Historic	7.2103	South Georgia	20220	Scotia Sea	60	Southern Ocean	12
-37.375	-54.375	1982	Historic	8.4548	South Georgia	20220	Scotia Sea	60	Southern Ocean	12
-37.125	-54.375	1982	Historic	13.4989	South Georgia	20220	Scotia Sea	60	Southern Ocean	12
-36.875	-54.375	1982	Historic	14.7744	South Georgia	20220	Scotia Sea	60	Southern Ocean	12
-36.625	-54.375	1982	Historic	26.6853	South Georgia	20220	Scotia Sea	60	Southern Ocean	12
-36.375	-54.375	1982	Historic	16.6211	South Georgia	20220	Scotia Sea	60	Southern Ocean	12
-36.125	-54.375	1982	Historic	7.64156	South Georgia	20220	Scotia Sea	60	Southern Ocean	12
158.875	-54.375	1982	Historic	5.0729	Macquarie Island	20212	Subantarctic Islands	59	Southern Ocean	12
-73.625	-54.125	1982	Historic	60.4596	Channels and Fjords of Southern Chile	20187	Magellanic	48	Temperate South America	9
-73.375	-54.125	1982	Historic	58.5314	Channels and Fjords of Southern Chile	20187	Magellanic	48	Temperate South America	9
-73.125	-54.125	1982	Historic	44.7967	Channels and Fjords of Southern Chile	20187	Magellanic	48	Temperate South America	9
-72.875	-54.125	1982	Historic	21.4117	Channels and Fjords of Southern Chile	20187	Magellanic	48	Temperate South America	9
-72.625	-54.125	1982	Historic	38.0278	Channels and Fjords of Southern Chile	20187	Magellanic	48	Temperate South America	9
-72.375	-54.125	1982	Historic	43.3161	Channels and Fjords of Southern Chile	20187	Magellanic	48	Temperate South America	9
-72.125	-54.125	1982	Historic	44.7825	Channels and Fjords of Southern Chile	20187	Magellanic	48	Temperate South America	9
-71.875	-54.125	1982	Historic	47.2719	Channels and Fjords of Southern Chile	20187	Magellanic	48	Temperate South America	9
-71.625	-54.125	1982	Historic	64.2132	Channels and Fjords of Southern Chile	20187	Magellanic	48	Temperate South America	9
-71.375	-54.125	1982	Historic	60.3838	Channels and Fjords of Southern Chile	20187	Magellanic	48	Temperate South America	9
-71.125	-54.125	1982	Historic	27.0525	Channels and Fjords of Southern Chile	20187	Magellanic	48	Temperate South America	9
-70.875	-54.125	1982	Historic	22.657	Channels and Fjords of Southern Chile	20187	Magellanic	48	Temperate South America	9
-70.625	-54.125	1982	Historic	14.5645	Channels and Fjords of Southern Chile	20187	Magellanic	48	Temperate South America	9
-70.375	-54.125	1982	Historic	12.9219	Channels and Fjords of Southern Chile	20187	Magellanic	48	Temperate South America	9
-70.125	-54.125	1982	Historic	4.76342	Channels and Fjords of Southern Chile	20187	Magellanic	48	Temperate South America	9
-69.875	-54.125	1982	Historic	4.74737	Channels and Fjords of Southern Chile	20187	Magellanic	48	Temperate South America	9
-69.625	-54.125	1982	Historic	4.7257	Channels and Fjords of Southern Chile	20187	Magellanic	48	Temperate South America	9
-67.375	-54.125	1982	Historic	14.9996	Patagonian Shelf	25185	Magellanic	48	Temperate South America	9
-67.125	-54.125	1982	Historic	18.8702	Patagonian Shelf	25185	Magellanic	48	Temperate South America	9
-66.875	-54.125	1982	Historic	19.068	Patagonian Shelf	25185	Magellanic	48	Temperate South America	9
-38.375	-54.125	1982	Historic	0	South Georgia	20220	Scotia Sea	60	Southern Ocean	12
-38.125	-54.125	1982	Historic	5.3851	South Georgia	20220	Scotia Sea	60	Southern Ocean	12
-37.875	-54.125	1982	Historic	7.2295	South Georgia	20220	Scotia Sea	60	Southern Ocean	12
-37.625	-54.125	1982	Historic	9.2142	South Georgia	20220	Scotia Sea	60	Southern Ocean	12
-37.375	-54.125	1982	Historic	10.5158	South Georgia	20220	Scotia Sea	60	Southern Ocean	12
-37.125	-54.125	1982	Historic	9.5477	South Georgia	20220	Scotia Sea	60	Southern Ocean	12
-36.875	-54.125	1982	Historic	13.5141	South Georgia	20220	Scotia Sea	60	Southern Ocean	12
-36.625	-54.125	1982	Historic	11.8761	South Georgia	20220	Scotia Sea	60	Southern Ocean	12
-36.375	-54.125	1982	Historic	7.35314	South Georgia	20220	Scotia Sea	60	Southern Ocean	12
-73.875	-53.875	1982	Historic	55.4333	Channels and Fjords of Southern Chile	20187	Magellanic	48	Temperate South America	9
-73.625	-53.875	1982	Historic	56.0343	Channels and Fjords of Southern Chile	20187	Magellanic	48	Temperate South America	9
-73.375	-53.875	1982	Historic	53.4127	Channels and Fjords of Southern Chile	20187	Magellanic	48	Temperate South America	9
-73.125	-53.875	1982	Historic	53.0448	Channels and Fjords of Southern Chile	20187	Magellanic	48	Temperate South America	9
-72.875	-53.875	1982	Historic	45.9203	Channels and Fjords of Southern Chile	20187	Magellanic	48	Temperate South America	9
-72.625	-53.875	1982	Historic	38.9379	Channels and Fjords of Southern Chile	20187	Magellanic	48	Temperate South America	9
-72.375	-53.875	1982	Historic	38.9343	Channels and Fjords of Southern Chile	20187	Magellanic	48	Temperate South America	9
-72.125	-53.875	1982	Historic	40.9174	Channels and Fjords of Southern Chile	20187	Magellanic	48	Temperate South America	9
-71.875	-53.875	1982	Historic	43.1307	Channels and Fjords of Southern Chile	20187	Magellanic	48	Temperate South America	9
-71.625	-53.875	1982	Historic	17.0618	Channels and Fjords of Southern Chile	20187	Magellanic	48	Temperate South America	9
-71.375	-53.875	1982	Historic	6.40497	Channels and Fjords of Southern Chile	20187	Magellanic	48	Temperate South America	9
-71.125	-53.875	1982	Historic	6.16425	Channels and Fjords of Southern Chile	20187	Magellanic	48	Temperate South America	9
-70.875	-53.875	1982	Historic	7.32212	Channels and Fjords of Southern Chile	20187	Magellanic	48	Temperate South America	9
-70.625	-53.875	1982	Historic	7.13595	Channels and Fjords of Southern Chile	20187	Magellanic	48	Temperate South America	9
-70.375	-53.875	1982	Historic	5.60958	Channels and Fjords of Southern Chile	20187	Magellanic	48	Temperate South America	9
-70.125	-53.875	1982	Historic	5.22186	Channels and Fjords of Southern Chile	20187	Magellanic	48	Temperate South America	9
-67.625	-53.875	1982	Historic	17.6768	Patagonian Shelf	25185	Magellanic	48	Temperate South America	9
-67.375	-53.875	1982	Historic	17.7884	Patagonian Shelf	25185	Magellanic	48	Temperate South America	9
-38.375	-53.875	1982	Historic	5.2633	South Georgia	20220	Scotia Sea	60	Southern Ocean	12
-38.125	-53.875	1982	Historic	6.8946	South Georgia	20220	Scotia Sea	60	Southern Ocean	12
-37.875	-53.875	1982	Historic	10.3856	South Georgia	20220	Scotia Sea	60	Southern Ocean	12
-37.625	-53.875	1982	Historic	15.3584	South Georgia	20220	Scotia Sea	60	Southern Ocean	12
-37.375	-53.875	1982	Historic	19.0184	South Georgia	20220	Scotia Sea	60	Southern Ocean	12
-73.875	-53.625	1982	Historic	52.5835	Channels and Fjords of Southern Chile	20187	Magellanic	48	Temperate South America	9
-73.625	-53.625	1982	Historic	49.4944	Channels and Fjords of Southern Chile	20187	Magellanic	48	Temperate South America	9
-73.375	-53.625	1982	Historic	50.3877	Channels and Fjords of Southern Chile	20187	Magellanic	48	Temperate South America	9
-73.125	-53.625	1982	Historic	48.2818	Channels and Fjords of Southern Chile	20187	Magellanic	48	Temperate South America	9
-72.875	-53.625	1982	Historic	46.0214	Channels and Fjords of Southern Chile	20187	Magellanic	48	Temperate South America	9
-72.625	-53.625	1982	Historic	45.6739	Channels and Fjords of Southern Chile	20187	Magellanic	48	Temperate South America	9
-72.375	-53.625	1982	Historic	44.8097	Channels and Fjords of Southern Chile	20187	Magellanic	48	Temperate South America	9
-72.125	-53.625	1982	Historic	43.9562	Channels and Fjords of Southern Chile	20187	Magellanic	48	Temperate South America	9
-71.875	-53.625	1982	Historic	14.4645	Channels and Fjords of Southern Chile	20187	Magellanic	48	Temperate South America	9
-70.875	-53.625	1982	Historic	0	Channels and Fjords of Southern Chile	20187	Magellanic	48	Temperate South America	9
-70.625	-53.625	1982	Historic	5.2958	Channels and Fjords of Southern Chile	20187	Magellanic	48	Temperate South America	9
-70.375	-53.625	1982	Historic	5.31358	Channels and Fjords of Southern Chile	20187	Magellanic	48	Temperate South America	9
-70.125	-53.625	1982	Historic	5.5105	Channels and Fjords of Southern Chile	20187	Magellanic	48	Temperate South America	9
-69.875	-53.625	1982	Historic	0	Channels and Fjords of Southern Chile	20187	Magellanic	48	Temperate South America	9
-69.625	-53.625	1982	Historic	0	Channels and Fjords of Southern Chile	20187	Magellanic	48	Temperate South America	9
-69.375	-53.625	1982	Historic	0	Channels and Fjords of Southern Chile	20187	Magellanic	48	Temperate South America	9
-68.125	-53.625	1982	Historic	14.7044	Patagonian Shelf	25185	Magellanic	48	Temperate South America	9
-67.875	-53.625	1982	Historic	14.7433	Patagonian Shelf	25185	Magellanic	48	Temperate South America	9
-67.625	-53.625	1982	Historic	15.8937	Patagonian Shelf	25185	Magellanic	48	Temperate South America	9
-74.375	-53.375	1982	Historic	71.0901	Channels and Fjords of Southern Chile	20187	Magellanic	48	Temperate South America	9
-74.125	-53.375	1982	Historic	63.5264	Channels and Fjords of Southern Chile	20187	Magellanic	48	Temperate South America	9
-73.875	-53.375	1982	Historic	53.9907	Channels and Fjords of Southern Chile	20187	Magellanic	48	Temperate South America	9
-73.625	-53.375	1982	Historic	55.0675	Channels and Fjords of Southern Chile	20187	Magellanic	48	Temperate South America	9
-73.375	-53.375	1982	Historic	57.8213	Channels and Fjords of Southern Chile	20187	Magellanic	48	Temperate South America	9
-73.125	-53.375	1982	Historic	49.7068	Channels and Fjords of Southern Chile	20187	Magellanic	48	Temperate South America	9
-72.875	-53.375	1982	Historic	49.7224	Channels and Fjords of Southern Chile	20187	Magellanic	48	Temperate South America	9
-72.625	-53.375	1982	Historic	46.3279	Channels and Fjords of Southern Chile	20187	Magellanic	48	Temperate South America	9
-70.875	-53.375	1982	Historic	0	Channels and Fjords of Southern Chile	20187	Magellanic	48	Temperate South America	9
-70.375	-53.375	1982	Historic	0	Channels and Fjords of Southern Chile	20187	Magellanic	48	Temperate South America	9
-70.125	-53.375	1982	Historic	0	Channels and Fjords of Southern Chile	20187	Magellanic	48	Temperate South America	9
-69.875	-53.375	1982	Historic	0	Channels and Fjords of Southern Chile	20187	Magellanic	48	Temperate South America	9
-69.625	-53.375	1982	Historic	0	Channels and Fjords of Southern Chile	20187	Magellanic	48	Temperate South America	9
-69.375	-53.375	1982	Historic	0	Channels and Fjords of Southern Chile	20187	Magellanic	48	Temperate South America	9
-68.375	-53.375	1982	Historic	15.9438	Patagonian Shelf	25185	Magellanic	48	Temperate South America	9
-68.125	-53.375	1982	Historic	15.7738	Patagonian Shelf	25185	Magellanic	48	Temperate South America	9
-74.625	-53.125	1982	Historic	70.9529	Channels and Fjords of Southern Chile	20187	Magellanic	48	Temperate South America	9
-74.375	-53.125	1982	Historic	72.8082	Channels and Fjords of Southern Chile	20187	Magellanic	48	Temperate South America	9
-74.125	-53.125	1982	Historic	59.7522	Channels and Fjords of Southern Chile	20187	Magellanic	48	Temperate South America	9
-73.875	-53.125	1982	Historic	54.8975	Channels and Fjords of Southern Chile	20187	Magellanic	48	Temperate South America	9
-73.625	-53.125	1982	Historic	60.7179	Channels and Fjords of Southern Chile	20187	Magellanic	48	Temperate South America	9
-73.375	-53.125	1982	Historic	60.0556	Channels and Fjords of Southern Chile	20187	Magellanic	48	Temperate South America	9
-73.125	-53.125	1982	Historic	59.9826	Channels and Fjords of Southern Chile	20187	Magellanic	48	Temperate South America	9
-70.875	-53.125	1982	Historic	0	Channels and Fjords of Southern Chile	20187	Magellanic	48	Temperate South America	9
-70.375	-53.125	1982	Historic	0	Channels and Fjords of Southern Chile	20187	Magellanic	48	Temperate South America	9
-70.125	-53.125	1982	Historic	0	Channels and Fjords of Southern Chile	20187	Magellanic	48	Temperate South America	9
-68.125	-53.125	1982	Historic	18.2472	Patagonian Shelf	25185	Magellanic	48	Temperate South America	9
-74.875	-52.875	1982	Historic	92.168	Channels and Fjords of Southern Chile	20187	Magellanic	48	Temperate South America	9
-74.625	-52.875	1982	Historic	66.2758	Channels and Fjords of Southern Chile	20187	Magellanic	48	Temperate South America	9
-74.375	-52.875	1982	Historic	56.8735	Channels and Fjords of Southern Chile	20187	Magellanic	48	Temperate South America	9
-74.125	-52.875	1982	Historic	48.5769	Channels and Fjords of Southern Chile	20187	Magellanic	48	Temperate South America	9
-73.875	-52.875	1982	Historic	42.2441	Channels and Fjords of Southern Chile	20187	Magellanic	48	Temperate South America	9
-73.625	-52.875	1982	Historic	55.651	Channels and Fjords of Southern Chile	20187	Magellanic	48	Temperate South America	9
-73.375	-52.875	1982	Historic	55.5941	Channels and Fjords of Southern Chile	20187	Magellanic	48	Temperate South America	9
-73.125	-52.875	1982	Historic	55.6235	Channels and Fjords of Southern Chile	20187	Magellanic	48	Temperate South America	9
-70.875	-52.875	1982	Historic	0	Channels and Fjords of Southern Chile	20187	Magellanic	48	Temperate South America	9
-70.625	-52.875	1982	Historic	0	Channels and Fjords of Southern Chile	20187	Magellanic	48	Temperate South America	9
-70.375	-52.875	1982	Historic	0	Channels and Fjords of Southern Chile	20187	Magellanic	48	Temperate South America	9
-70.125	-52.875	1982	Historic	0	Channels and Fjords of Southern Chile	20187	Magellanic	48	Temperate South America	9
-69.875	-52.875	1982	Historic	0	Channels and Fjords of Southern Chile	20187	Magellanic	48	Temperate South America	9
-69.625	-52.875	1982	Historic	0	Channels and Fjords of Southern Chile	20187	Magellanic	48	Temperate South America	9
-68.625	-52.875	1982	Historic	36.2579	Patagonian Shelf	25185	Magellanic	48	Temperate South America	9
-68.375	-52.875	1982	Historic	26.1438	Patagonian Shelf	25185	Magellanic	48	Temperate South America	9
-75.375	-52.625	1982	Historic	101.462	Channels and Fjords of Southern Chile	20187	Magellanic	48	Temperate South America	9
-74.875	-52.625	1982	Historic	66.7	Channels and Fjords of Southern Chile	20187	Magellanic	48	Temperate South America	9
-74.625	-52.625	1982	Historic	60.3224	Channels and Fjords of Southern Chile	20187	Magellanic	48	Temperate South America	9
-74.375	-52.625	1982	Historic	58.9408	Channels and Fjords of Southern Chile	20187	Magellanic	48	Temperate South America	9
-74.125	-52.625	1982	Historic	53.9899	Channels and Fjords of Southern Chile	20187	Magellanic	48	Temperate South America	9
-73.875	-52.625	1982	Historic	53.3269	Channels and Fjords of Southern Chile	20187	Magellanic	48	Temperate South America	9
-73.625	-52.625	1982	Historic	51.4263	Channels and Fjords of Southern Chile	20187	Magellanic	48	Temperate South America	9
-73.375	-52.625	1982	Historic	51.3216	Channels and Fjords of Southern Chile	20187	Magellanic	48	Temperate South America	9
-73.125	-52.625	1982	Historic	50.1775	Channels and Fjords of Southern Chile	20187	Magellanic	48	Temperate South America	9
-72.875	-52.625	1982	Historic	51.6414	Channels and Fjords of Southern Chile	20187	Magellanic	48	Temperate South America	9
-70.875	-52.625	1982	Historic	0	Channels and Fjords of Southern Chile	20187	Magellanic	48	Temperate South America	9
-70.625	-52.625	1982	Historic	0	Channels and Fjords of Southern Chile	20187	Magellanic	48	Temperate South America	9
-70.375	-52.625	1982	Historic	0	Channels and Fjords of Southern Chile	20187	Magellanic	48	Temperate South America	9
-70.125	-52.625	1982	Historic	0	Channels and Fjords of Southern Chile	20187	Magellanic	48	Temperate South America	9
-69.875	-52.625	1982	Historic	0	Channels and Fjords of Southern Chile	20187	Magellanic	48	Temperate South America	9
-69.625	-52.625	1982	Historic	11.5555	Channels and Fjords of Southern Chile	20187	Magellanic	48	Temperate South America	9
-69.375	-52.625	1982	Historic	34.342	Channels and Fjords of Southern Chile	20187	Magellanic	48	Temperate South America	9
-69.125	-52.625	1982	Historic	40.5525	Channels and Fjords of Southern Chile	20187	Magellanic	48	Temperate South America	9
-68.625	-52.625	1982	Historic	40.1	Channels and Fjords of Southern Chile	20187	Magellanic	48	Temperate South America	9
169.125	-52.625	1982	Historic	38.7064	Campbell Island	20231	Subantarctic New Zealand	62	Southern Ocean	12
169.375	-52.625	1982	Historic	33.9874	Campbell Island	20231	Subantarctic New Zealand	62	Southern Ocean	12
-75.375	-52.375	1982	Historic	90.1162	Channels and Fjords of Southern Chile	20187	Magellanic	48	Temperate South America	9
-75.125	-52.375	1982	Historic	81.1145	Channels and Fjords of Southern Chile	20187	Magellanic	48	Temperate South America	9
-74.875	-52.375	1982	Historic	75.0478	Channels and Fjords of Southern Chile	20187	Magellanic	48	Temperate South America	9
-74.625	-52.375	1982	Historic	61.7302	Channels and Fjords of Southern Chile	20187	Magellanic	48	Temperate South America	9
-74.375	-52.375	1982	Historic	58.6417	Channels and Fjords of Southern Chile	20187	Magellanic	48	Temperate South America	9
-74.125	-52.375	1982	Historic	53.1717	Channels and Fjords of Southern Chile	20187	Magellanic	48	Temperate South America	9
-73.875	-52.375	1982	Historic	53.93	Channels and Fjords of Southern Chile	20187	Magellanic	48	Temperate South America	9
-73.625	-52.375	1982	Historic	53.7461	Channels and Fjords of Southern Chile	20187	Magellanic	48	Temperate South America	9
-73.375	-52.375	1982	Historic	53.3705	Channels and Fjords of Southern Chile	20187	Magellanic	48	Temperate South America	9
-73.125	-52.375	1982	Historic	52.4168	Channels and Fjords of Southern Chile	20187	Magellanic	48	Temperate South America	9
-72.875	-52.375	1982	Historic	52.3446	Channels and Fjords of Southern Chile	20187	Magellanic	48	Temperate South America	9
-72.625	-52.375	1982	Historic	50.3812	Channels and Fjords of Southern Chile	20187	Magellanic	48	Temperate South America	9
-69.875	-52.375	1982	Historic	17.0951	Channels and Fjords of Southern Chile	20187	Magellanic	48	Temperate South America	9
-69.625	-52.375	1982	Historic	35.8241	Channels and Fjords of Southern Chile	20187	Magellanic	48	Temperate South America	9
-69.375	-52.375	1982	Historic	35.722	Channels and Fjords of Southern Chile	20187	Magellanic	48	Temperate South America	9
-68.875	-52.375	1982	Historic	27.6084	Channels and Fjords of Southern Chile	20187	Magellanic	48	Temperate South America	9
-68.625	-52.375	1982	Historic	36.2443	Channels and Fjords of Southern Chile	20187	Magellanic	48	Temperate South America	9
-68.375	-52.375	1982	Historic	41.4545	Patagonian Shelf	25185	Magellanic	48	Temperate South America	9
-60.625	-52.375	1982	Historic	75.0351	Malvinas/Falklands	20186	Magellanic	48	Temperate South America	9
-60.375	-52.375	1982	Historic	69.7912	Malvinas/Falklands	20186	Magellanic	48	Temperate South America	9
-59.875	-52.375	1982	Historic	35.4624	Malvinas/Falklands	20186	Magellanic	48	Temperate South America	9
-59.625	-52.375	1982	Historic	26.0891	Malvinas/Falklands	20186	Magellanic	48	Temperate South America	9
-59.375	-52.375	1982	Historic	25.6136	Malvinas/Falklands	20186	Magellanic	48	Temperate South America	9
-59.125	-52.375	1982	Historic	25.807	Malvinas/Falklands	20186	Magellanic	48	Temperate South America	9
-58.875	-52.375	1982	Historic	30.3751	Malvinas/Falklands	20186	Magellanic	48	Temperate South America	9
169.125	-52.375	1982	Historic	50.2487	Campbell Island	20231	Subantarctic New Zealand	62	Southern Ocean	12
-75.375	-52.125	1982	Historic	74.2395	Channels and Fjords of Southern Chile	20187	Magellanic	48	Temperate South America	9
-75.125	-52.125	1982	Historic	57.0771	Channels and Fjords of Southern Chile	20187	Magellanic	48	Temperate South America	9
-74.875	-52.125	1982	Historic	69.7198	Channels and Fjords of Southern Chile	20187	Magellanic	48	Temperate South America	9
-74.625	-52.125	1982	Historic	74.9526	Channels and Fjords of Southern Chile	20187	Magellanic	48	Temperate South America	9
-74.375	-52.125	1982	Historic	69.874	Channels and Fjords of Southern Chile	20187	Magellanic	48	Temperate South America	9
-74.125	-52.125	1982	Historic	60.1908	Channels and Fjords of Southern Chile	20187	Magellanic	48	Temperate South America	9
-73.875	-52.125	1982	Historic	60.0605	Channels and Fjords of Southern Chile	20187	Magellanic	48	Temperate South America	9
-73.625	-52.125	1982	Historic	52.4277	Channels and Fjords of Southern Chile	20187	Magellanic	48	Temperate South America	9
-73.375	-52.125	1982	Historic	51.6474	Channels and Fjords of Southern Chile	20187	Magellanic	48	Temperate South America	9
-73.125	-52.125	1982	Historic	51.1099	Channels and Fjords of Southern Chile	20187	Magellanic	48	Temperate South America	9
-72.875	-52.125	1982	Historic	45.9726	Channels and Fjords of Southern Chile	20187	Magellanic	48	Temperate South America	9
-72.625	-52.125	1982	Historic	28.4704	Channels and Fjords of Southern Chile	20187	Magellanic	48	Temperate South America	9
-72.375	-52.125	1982	Historic	28.34	Channels and Fjords of Southern Chile	20187	Magellanic	48	Temperate South America	9
-68.625	-52.125	1982	Historic	36.6393	Patagonian Shelf	25185	Magellanic	48	Temperate South America	9
-61.125	-52.125	1982	Historic	47.1643	Malvinas/Falklands	20186	Magellanic	48	Temperate South America	9
-60.875	-52.125	1982	Historic	47.3481	Malvinas/Falklands	20186	Magellanic	48	Temperate South America	9
-60.625	-52.125	1982	Historic	61.6841	Malvinas/Falklands	20186	Magellanic	48	Temperate South America	9
-60.375	-52.125	1982	Historic	58.2406	Malvinas/Falklands	20186	Magellanic	48	Temperate South America	9
-60.125	-52.125	1982	Historic	56.1734	Malvinas/Falklands	20186	Magellanic	48	Temperate South America	9
-59.875	-52.125	1982	Historic	45.5603	Malvinas/Falklands	20186	Magellanic	48	Temperate South America	9
-59.625	-52.125	1982	Historic	40.4691	Malvinas/Falklands	20186	Magellanic	48	Temperate South America	9
-59.375	-52.125	1982	Historic	36.972	Malvinas/Falklands	20186	Magellanic	48	Temperate South America	9
-59.125	-52.125	1982	Historic	25.7475	Malvinas/Falklands	20186	Magellanic	48	Temperate South America	9
-58.875	-52.125	1982	Historic	31.334	Malvinas/Falklands	20186	Magellanic	48	Temperate South America	9
-58.625	-52.125	1982	Historic	26.6987	Malvinas/Falklands	20186	Magellanic	48	Temperate South America	9
-58.375	-52.125	1982	Historic	44.4225	Malvinas/Falklands	20186	Magellanic	48	Temperate South America	9
-75.625	-51.875	1982	Historic	53.1269	Channels and Fjords of Southern Chile	20187	Magellanic	48	Temperate South America	9
-75.375	-51.875	1982	Historic	38.6025	Channels and Fjords of Southern Chile	20187	Magellanic	48	Temperate South America	9
-75.125	-51.875	1982	Historic	38.2322	Channels and Fjords of Southern Chile	20187	Magellanic	48	Temperate South America	9
-74.875	-51.875	1982	Historic	49.1962	Channels and Fjords of Southern Chile	20187	Magellanic	48	Temperate South America	9
-74.625	-51.875	1982	Historic	50.4549	Channels and Fjords of Southern Chile	20187	Magellanic	48	Temperate South America	9
-74.375	-51.875	1982	Historic	40.0229	Channels and Fjords of Southern Chile	20187	Magellanic	48	Temperate South America	9
-74.125	-51.875	1982	Historic	34.2336	Channels and Fjords of Southern Chile	20187	Magellanic	48	Temperate South America	9
-73.875	-51.875	1982	Historic	32.946	Channels and Fjords of Southern Chile	20187	Magellanic	48	Temperate South America	9
-73.625	-51.875	1982	Historic	31.4827	Channels and Fjords of Southern Chile	20187	Magellanic	48	Temperate South America	9
-73.375	-51.875	1982	Historic	28.148	Channels and Fjords of Southern Chile	20187	Magellanic	48	Temperate South America	9
-73.125	-51.875	1982	Historic	28.1949	Channels and Fjords of Southern Chile	20187	Magellanic	48	Temperate South America	9
-72.875	-51.875	1982	Historic	22.2762	Channels and Fjords of Southern Chile	20187	Magellanic	48	Temperate South America	9
-72.625	-51.875	1982	Historic	22.3976	Channels and Fjords of Southern Chile	20187	Magellanic	48	Temperate South America	9
-72.375	-51.875	1982	Historic	23.3478	Channels and Fjords of Southern Chile	20187	Magellanic	48	Temperate South America	9
-68.875	-51.875	1982	Historic	28.5193	Patagonian Shelf	25185	Magellanic	48	Temperate South America	9
-61.375	-51.875	1982	Historic	48.9002	Malvinas/Falklands	20186	Magellanic	48	Temperate South America	9
-61.125	-51.875	1982	Historic	33.9349	Malvinas/Falklands	20186	Magellanic	48	Temperate South America	9
-60.875	-51.875	1982	Historic	31.9255	Malvinas/Falklands	20186	Magellanic	48	Temperate South America	9
-60.625	-51.875	1982	Historic	36.8967	Malvinas/Falklands	20186	Magellanic	48	Temperate South America	9
-60.375	-51.875	1982	Historic	43.9905	Malvinas/Falklands	20186	Magellanic	48	Temperate South America	9
-60.125	-51.875	1982	Historic	44.3425	Malvinas/Falklands	20186	Magellanic	48	Temperate South America	9
-59.875	-51.875	1982	Historic	48.477	Malvinas/Falklands	20186	Magellanic	48	Temperate South America	9
-59.625	-51.875	1982	Historic	40.5128	Malvinas/Falklands	20186	Magellanic	48	Temperate South America	9
-59.375	-51.875	1982	Historic	40.9751	Malvinas/Falklands	20186	Magellanic	48	Temperate South America	9
-59.125	-51.875	1982	Historic	39.2655	Malvinas/Falklands	20186	Magellanic	48	Temperate South America	9
-58.875	-51.875	1982	Historic	36.4045	Malvinas/Falklands	20186	Magellanic	48	Temperate South America	9
-58.625	-51.875	1982	Historic	38.5728	Malvinas/Falklands	20186	Magellanic	48	Temperate South America	9
-58.375	-51.875	1982	Historic	48.9246	Malvinas/Falklands	20186	Magellanic	48	Temperate South America	9
-58.125	-51.875	1982	Historic	50.3814	Malvinas/Falklands	20186	Magellanic	48	Temperate South America	9
-57.875	-51.875	1982	Historic	32.1619	Malvinas/Falklands	20186	Magellanic	48	Temperate South America	9
-75.375	-51.625	1982	Historic	38.9346	Channels and Fjords of Southern Chile	20187	Magellanic	48	Temperate South America	9
-75.125	-51.625	1982	Historic	26.9992	Channels and Fjords of Southern Chile	20187	Magellanic	48	Temperate South America	9
-74.875	-51.625	1982	Historic	31.3064	Channels and Fjords of Southern Chile	20187	Magellanic	48	Temperate South America	9
-74.625	-51.625	1982	Historic	31.8677	Channels and Fjords of Southern Chile	20187	Magellanic	48	Temperate South America	9
-74.375	-51.625	1982	Historic	17.8877	Channels and Fjords of Southern Chile	20187	Magellanic	48	Temperate South America	9
-74.125	-51.625	1982	Historic	12.8337	Channels and Fjords of Southern Chile	20187	Magellanic	48	Temperate South America	9
-73.875	-51.625	1982	Historic	15.2527	Channels and Fjords of Southern Chile	20187	Magellanic	48	Temperate South America	9
-73.625	-51.625	1982	Historic	16.1185	Channels and Fjords of Southern Chile	20187	Magellanic	48	Temperate South America	9
-73.375	-51.625	1982	Historic	24.0486	Channels and Fjords of Southern Chile	20187	Magellanic	48	Temperate South America	9
-73.125	-51.625	1982	Historic	24.9268	Channels and Fjords of Southern Chile	20187	Magellanic	48	Temperate South America	9
-72.875	-51.625	1982	Historic	24.924	Channels and Fjords of Southern Chile	20187	Magellanic	48	Temperate South America	9
-72.625	-51.625	1982	Historic	25.4542	Channels and Fjords of Southern Chile	20187	Magellanic	48	Temperate South America	9
-68.875	-51.625	1982	Historic	37.5581	Patagonian Shelf	25185	Magellanic	48	Temperate South America	9
-61.375	-51.625	1982	Historic	43.3577	Malvinas/Falklands	20186	Magellanic	48	Temperate South America	9
-61.125	-51.625	1982	Historic	31.682	Malvinas/Falklands	20186	Magellanic	48	Temperate South America	9
-60.875	-51.625	1982	Historic	27.4333	Malvinas/Falklands	20186	Magellanic	48	Temperate South America	9
-60.625	-51.625	1982	Historic	33.9917	Malvinas/Falklands	20186	Magellanic	48	Temperate South America	9
-60.375	-51.625	1982	Historic	38.5029	Malvinas/Falklands	20186	Magellanic	48	Temperate South America	9
-60.125	-51.625	1982	Historic	49.0133	Malvinas/Falklands	20186	Magellanic	48	Temperate South America	9
-59.625	-51.625	1982	Historic	52.4764	Malvinas/Falklands	20186	Magellanic	48	Temperate South America	9
-59.375	-51.625	1982	Historic	51.9787	Malvinas/Falklands	20186	Magellanic	48	Temperate South America	9
-59.125	-51.625	1982	Historic	39.0664	Malvinas/Falklands	20186	Magellanic	48	Temperate South America	9
-58.875	-51.625	1982	Historic	38.9578	Malvinas/Falklands	20186	Magellanic	48	Temperate South America	9
-58.375	-51.625	1982	Historic	38.4031	Malvinas/Falklands	20186	Magellanic	48	Temperate South America	9
-58.125	-51.625	1982	Historic	28.9369	Malvinas/Falklands	20186	Magellanic	48	Temperate South America	9
-57.875	-51.625	1982	Historic	21.1952	Malvinas/Falklands	20186	Magellanic	48	Temperate South America	9
-57.625	-51.625	1982	Historic	16.2316	Malvinas/Falklands	20186	Magellanic	48	Temperate South America	9
-75.375	-51.375	1982	Historic	28.2404	Channels and Fjords of Southern Chile	20187	Magellanic	48	Temperate South America	9
-75.125	-51.375	1982	Historic	39.905	Channels and Fjords of Southern Chile	20187	Magellanic	48	Temperate South America	9
-74.875	-51.375	1982	Historic	22.0676	Channels and Fjords of Southern Chile	20187	Magellanic	48	Temperate South America	9
-74.625	-51.375	1982	Historic	7.11825	Channels and Fjords of Southern Chile	20187	Magellanic	48	Temperate South America	9
-74.375	-51.375	1982	Historic	10.4048	Channels and Fjords of Southern Chile	20187	Magellanic	48	Temperate South America	9
-74.125	-51.375	1982	Historic	0	Channels and Fjords of Southern Chile	20187	Magellanic	48	Temperate South America	9
-73.875	-51.375	1982	Historic	0	Channels and Fjords of Southern Chile	20187	Magellanic	48	Temperate South America	9
-73.625	-51.375	1982	Historic	8.25306	Channels and Fjords of Southern Chile	20187	Magellanic	48	Temperate South America	9
-73.375	-51.375	1982	Historic	15.0529	Channels and Fjords of Southern Chile	20187	Magellanic	48	Temperate South America	9
-73.125	-51.375	1982	Historic	20.5519	Channels and Fjords of Southern Chile	20187	Magellanic	48	Temperate South America	9
-72.875	-51.375	1982	Historic	22.948	Channels and Fjords of Southern Chile	20187	Magellanic	48	Temperate South America	9
-69.125	-51.375	1982	Historic	27.3381	Patagonian Shelf	25185	Magellanic	48	Temperate South America	9
-68.875	-51.375	1982	Historic	27.6442	Patagonian Shelf	25185	Magellanic	48	Temperate South America	9
-60.875	-51.375	1982	Historic	28.6694	Malvinas/Falklands	20186	Magellanic	48	Temperate South America	9
-60.625	-51.375	1982	Historic	40.1906	Malvinas/Falklands	20186	Magellanic	48	Temperate South America	9
-60.375	-51.375	1982	Historic	42.0509	Malvinas/Falklands	20186	Magellanic	48	Temperate South America	9
-60.125	-51.375	1982	Historic	37.0386	Malvinas/Falklands	20186	Magellanic	48	Temperate South America	9
-59.875	-51.375	1982	Historic	50.2387	Malvinas/Falklands	20186	Magellanic	48	Temperate South America	9
-59.625	-51.375	1982	Historic	57.947	Malvinas/Falklands	20186	Magellanic	48	Temperate South America	9
-59.375	-51.375	1982	Historic	62.2671	Malvinas/Falklands	20186	Magellanic	48	Temperate South America	9
-59.125	-51.375	1982	Historic	59.1499	Malvinas/Falklands	20186	Magellanic	48	Temperate South America	9
-58.875	-51.375	1982	Historic	55.1417	Malvinas/Falklands	20186	Magellanic	48	Temperate South America	9
-58.625	-51.375	1982	Historic	41.2279	Malvinas/Falklands	20186	Magellanic	48	Temperate South America	9
-58.375	-51.375	1982	Historic	25.1407	Malvinas/Falklands	20186	Magellanic	48	Temperate South America	9
-58.125	-51.375	1982	Historic	17.9894	Malvinas/Falklands	20186	Magellanic	48	Temperate South America	9
-57.875	-51.375	1982	Historic	17.6018	Malvinas/Falklands	20186	Magellanic	48	Temperate South America	9
-57.625	-51.375	1982	Historic	22.2064	Malvinas/Falklands	20186	Magellanic	48	Temperate South America	9
-75.375	-51.125	1982	Historic	19.8141	Channels and Fjords of Southern Chile	20187	Magellanic	48	Temperate South America	9
-75.125	-51.125	1982	Historic	21.1313	Channels and Fjords of Southern Chile	20187	Magellanic	48	Temperate South America	9
-74.875	-51.125	1982	Historic	24.6664	Channels and Fjords of Southern Chile	20187	Magellanic	48	Temperate South America	9
-74.625	-51.125	1982	Historic	6.02934	Channels and Fjords of Southern Chile	20187	Magellanic	48	Temperate South America	9
-74.375	-51.125	1982	Historic	5.83477	Channels and Fjords of Southern Chile	20187	Magellanic	48	Temperate South America	9
-74.125	-51.125	1982	Historic	5.59192	Channels and Fjords of Southern Chile	20187	Magellanic	48	Temperate South America	9
-73.875	-51.125	1982	Historic	5.43345	Channels and Fjords of Southern Chile	20187	Magellanic	48	Temperate South America	9
-73.625	-51.125	1982	Historic	5.45805	Channels and Fjords of Southern Chile	20187	Magellanic	48	Temperate South America	9
-69.125	-51.125	1982	Historic	23.7708	Patagonian Shelf	25185	Magellanic	48	Temperate South America	9
-61.375	-51.125	1982	Historic	56.7366	Malvinas/Falklands	20186	Magellanic	48	Temperate South America	9
-61.125	-51.125	1982	Historic	53.7519	Malvinas/Falklands	20186	Magellanic	48	Temperate South America	9
-60.875	-51.125	1982	Historic	40.029	Malvinas/Falklands	20186	Magellanic	48	Temperate South America	9
-60.625	-51.125	1982	Historic	32.9807	Malvinas/Falklands	20186	Magellanic	48	Temperate South America	9
-60.375	-51.125	1982	Historic	38.9489	Malvinas/Falklands	20186	Magellanic	48	Temperate South America	9
-60.125	-51.125	1982	Historic	38.7468	Malvinas/Falklands	20186	Magellanic	48	Temperate South America	9
-59.875	-51.125	1982	Historic	45.9269	Malvinas/Falklands	20186	Magellanic	48	Temperate South America	9
-59.625	-51.125	1982	Historic	61.6142	Malvinas/Falklands	20186	Magellanic	48	Temperate South America	9
-59.125	-51.125	1982	Historic	61.8289	Malvinas/Falklands	20186	Magellanic	48	Temperate South America	9
-58.875	-51.125	1982	Historic	53.2979	Malvinas/Falklands	20186	Magellanic	48	Temperate South America	9
-75.375	-50.875	1982	Historic	15.3523	Channels and Fjords of Southern Chile	20187	Magellanic	48	Temperate South America	9
-75.125	-50.875	1982	Historic	13.5814	Channels and Fjords of Southern Chile	20187	Magellanic	48	Temperate South America	9
-74.875	-50.875	1982	Historic	14.6055	Channels and Fjords of Southern Chile	20187	Magellanic	48	Temperate South America	9
-74.625	-50.875	1982	Historic	12.5374	Channels and Fjords of Southern Chile	20187	Magellanic	48	Temperate South America	9
-74.375	-50.875	1982	Historic	4.64818	Channels and Fjords of Southern Chile	20187	Magellanic	48	Temperate South America	9
-74.125	-50.875	1982	Historic	4.59218	Channels and Fjords of Southern Chile	20187	Magellanic	48	Temperate South America	9
-73.875	-50.875	1982	Historic	5.71786	Channels and Fjords of Southern Chile	20187	Magellanic	48	Temperate South America	9
-73.625	-50.875	1982	Historic	5.69964	Channels and Fjords of Southern Chile	20187	Magellanic	48	Temperate South America	9
-69.125	-50.875	1982	Historic	12.6403	Patagonian Shelf	25185	Magellanic	48	Temperate South America	9
-61.375	-50.875	1982	Historic	53.0681	Malvinas/Falklands	20186	Magellanic	48	Temperate South America	9
165.875	-50.875	1982	Historic	163.071	Auckland Island	20232	Subantarctic New Zealand	62	Southern Ocean	12
166.125	-50.875	1982	Historic	162.967	Auckland Island	20232	Subantarctic New Zealand	62	Southern Ocean	12
-75.625	-50.625	1982	Historic	43.7838	Channels and Fjords of Southern Chile	20187	Magellanic	48	Temperate South America	9
-75.375	-50.625	1982	Historic	42.7783	Channels and Fjords of Southern Chile	20187	Magellanic	48	Temperate South America	9
-75.125	-50.625	1982	Historic	38.8216	Channels and Fjords of Southern Chile	20187	Magellanic	48	Temperate South America	9
-74.875	-50.625	1982	Historic	37.5775	Channels and Fjords of Southern Chile	20187	Magellanic	48	Temperate South America	9
-74.625	-50.625	1982	Historic	20.1301	Channels and Fjords of Southern Chile	20187	Magellanic	48	Temperate South America	9
-74.375	-50.625	1982	Historic	7.82464	Channels and Fjords of Southern Chile	20187	Magellanic	48	Temperate South America	9
-74.125	-50.625	1982	Historic	6.05075	Channels and Fjords of Southern Chile	20187	Magellanic	48	Temperate South America	9
-73.875	-50.625	1982	Historic	4.30653	Channels and Fjords of Southern Chile	20187	Magellanic	48	Temperate South America	9
-73.625	-50.625	1982	Historic	4.23951	Channels and Fjords of Southern Chile	20187	Magellanic	48	Temperate South America	9
-73.375	-50.625	1982	Historic	0	Channels and Fjords of Southern Chile	20187	Magellanic	48	Temperate South America	9
-69.125	-50.625	1982	Historic	11.7794	Patagonian Shelf	25185	Magellanic	48	Temperate South America	9
-68.875	-50.625	1982	Historic	4.8571	Patagonian Shelf	25185	Magellanic	48	Temperate South America	9
165.875	-50.625	1982	Historic	150.567	Auckland Island	20232	Subantarctic New Zealand	62	Southern Ocean	12
166.125	-50.625	1982	Historic	142.771	Auckland Island	20232	Subantarctic New Zealand	62	Southern Ocean	12
166.375	-50.625	1982	Historic	124.715	Auckland Island	20232	Subantarctic New Zealand	62	Southern Ocean	12
-75.625	-50.375	1982	Historic	44.9828	Channels and Fjords of Southern Chile	20187	Magellanic	48	Temperate South America	9
-75.375	-50.375	1982	Historic	42.4726	Channels and Fjords of Southern Chile	20187	Magellanic	48	Temperate South America	9
-75.125	-50.375	1982	Historic	47.9677	Channels and Fjords of Southern Chile	20187	Magellanic	48	Temperate South America	9
-74.875	-50.375	1982	Historic	47.424	Channels and Fjords of Southern Chile	20187	Magellanic	48	Temperate South America	9
-74.625	-50.375	1982	Historic	46.739	Channels and Fjords of Southern Chile	20187	Magellanic	48	Temperate South America	9
-74.375	-50.375	1982	Historic	46.8435	Channels and Fjords of Southern Chile	20187	Magellanic	48	Temperate South America	9
-74.125	-50.375	1982	Historic	16.8308	Channels and Fjords of Southern Chile	20187	Magellanic	48	Temperate South America	9
-73.875	-50.375	1982	Historic	6.27425	Channels and Fjords of Southern Chile	20187	Magellanic	48	Temperate South America	9
-73.625	-50.375	1982	Historic	6.16794	Channels and Fjords of Southern Chile	20187	Magellanic	48	Temperate South America	9
-69.125	-50.375	1982	Historic	11.7034	Patagonian Shelf	25185	Magellanic	48	Temperate South America	9
-68.875	-50.375	1982	Historic	11.5677	Patagonian Shelf	25185	Magellanic	48	Temperate South America	9
-68.625	-50.375	1982	Historic	4.7217	Patagonian Shelf	25185	Magellanic	48	Temperate South America	9
-75.625	-50.125	1982	Historic	50.9246	Channels and Fjords of Southern Chile	20187	Magellanic	48	Temperate South America	9
-75.375	-50.125	1982	Historic	48.1112	Channels and Fjords of Southern Chile	20187	Magellanic	48	Temperate South America	9
-75.125	-50.125	1982	Historic	50.9083	Channels and Fjords of Southern Chile	20187	Magellanic	48	Temperate South America	9
-74.875	-50.125	1982	Historic	50.9011	Channels and Fjords of Southern Chile	20187	Magellanic	48	Temperate South America	9
-74.625	-50.125	1982	Historic	49.544	Channels and Fjords of Southern Chile	20187	Magellanic	48	Temperate South America	9
-74.375	-50.125	1982	Historic	49.3913	Channels and Fjords of Southern Chile	20187	Magellanic	48	Temperate South America	9
-74.125	-50.125	1982	Historic	48.1583	Channels and Fjords of Southern Chile	20187	Magellanic	48	Temperate South America	9
-73.875	-50.125	1982	Historic	48.0682	Channels and Fjords of Southern Chile	20187	Magellanic	48	Temperate South America	9
-68.625	-50.125	1982	Historic	11.9146	Patagonian Shelf	25185	Magellanic	48	Temperate South America	9
-68.375	-50.125	1982	Historic	12.5598	Patagonian Shelf	25185	Magellanic	48	Temperate South America	9
-68.125	-50.125	1982	Historic	18.3066	Patagonian Shelf	25185	Magellanic	48	Temperate South America	9
-75.625	-49.875	1982	Historic	57.0961	Channels and Fjords of Southern Chile	20187	Magellanic	48	Temperate South America	9
-75.375	-49.875	1982	Historic	43.9719	Channels and Fjords of Southern Chile	20187	Magellanic	48	Temperate South America	9
-75.125	-49.875	1982	Historic	51.6209	Channels and Fjords of Southern Chile	20187	Magellanic	48	Temperate South America	9
-74.875	-49.875	1982	Historic	50.8874	Channels and Fjords of Southern Chile	20187	Magellanic	48	Temperate South America	9
-74.625	-49.875	1982	Historic	56.4316	Channels and Fjords of Southern Chile	20187	Magellanic	48	Temperate South America	9
-74.375	-49.875	1982	Historic	55.5573	Channels and Fjords of Southern Chile	20187	Magellanic	48	Temperate South America	9
-67.875	-49.875	1982	Historic	13.0419	Patagonian Shelf	25185	Magellanic	48	Temperate South America	9
-67.625	-49.875	1982	Historic	11.4422	Patagonian Shelf	25185	Magellanic	48	Temperate South America	9
68.875	-49.875	1982	Historic	63.0428	Kerguelen Islands	20214	Subantarctic Islands	59	Southern Ocean	12
-75.625	-49.625	1982	Historic	61.1788	Channels and Fjords of Southern Chile	20187	Magellanic	48	Temperate South America	9
-75.375	-49.625	1982	Historic	59.222	Channels and Fjords of Southern Chile	20187	Magellanic	48	Temperate South America	9
-75.125	-49.625	1982	Historic	58.0026	Channels and Fjords of Southern Chile	20187	Magellanic	48	Temperate South America	9
-74.875	-49.625	1982	Historic	57.9555	Channels and Fjords of Southern Chile	20187	Magellanic	48	Temperate South America	9
-74.625	-49.625	1982	Historic	57.9351	Channels and Fjords of Southern Chile	20187	Magellanic	48	Temperate South America	9
-67.625	-49.625	1982	Historic	10.5305	Patagonian Shelf	25185	Magellanic	48	Temperate South America	9
68.625	-49.625	1982	Historic	56.554	Kerguelen Islands	20214	Subantarctic Islands	59	Southern Ocean	12
68.875	-49.625	1982	Historic	52.9603	Kerguelen Islands	20214	Subantarctic Islands	59	Southern Ocean	12
69.125	-49.625	1982	Historic	34.485	Kerguelen Islands	20214	Subantarctic Islands	59	Southern Ocean	12
69.375	-49.625	1982	Historic	22.1994	Kerguelen Islands	20214	Subantarctic Islands	59	Southern Ocean	12
69.625	-49.625	1982	Historic	20.5707	Kerguelen Islands	20214	Subantarctic Islands	59	Southern Ocean	12
69.875	-49.625	1982	Historic	33.8646	Kerguelen Islands	20214	Subantarctic Islands	59	Southern Ocean	12
70.125	-49.625	1982	Historic	35.051	Kerguelen Islands	20214	Subantarctic Islands	59	Southern Ocean	12
70.375	-49.625	1982	Historic	37.1061	Kerguelen Islands	20214	Subantarctic Islands	59	Southern Ocean	12
178.625	-49.625	1982	Historic	42.0012	Bounty and Antipodes Islands	25230	Subantarctic New Zealand	62	Southern Ocean	12
178.875	-49.625	1982	Historic	35.2284	Bounty and Antipodes Islands	25230	Subantarctic New Zealand	62	Southern Ocean	12
-75.625	-49.375	1982	Historic	67.5589	Channels and Fjords of Southern Chile	20187	Magellanic	48	Temperate South America	9
-75.375	-49.375	1982	Historic	62.3929	Channels and Fjords of Southern Chile	20187	Magellanic	48	Temperate South America	9
-75.125	-49.375	1982	Historic	64.4551	Channels and Fjords of Southern Chile	20187	Magellanic	48	Temperate South America	9
-74.875	-49.375	1982	Historic	62.4178	Channels and Fjords of Southern Chile	20187	Magellanic	48	Temperate South America	9
-74.625	-49.375	1982	Historic	62.7769	Channels and Fjords of Southern Chile	20187	Magellanic	48	Temperate South America	9
-67.625	-49.375	1982	Historic	9.97072	Patagonian Shelf	25185	Magellanic	48	Temperate South America	9
68.625	-49.375	1982	Historic	57.718	Kerguelen Islands	20214	Subantarctic Islands	59	Southern Ocean	12
68.875	-49.375	1982	Historic	58.2675	Kerguelen Islands	20214	Subantarctic Islands	59	Southern Ocean	12
69.125	-49.375	1982	Historic	50.3763	Kerguelen Islands	20214	Subantarctic Islands	59	Southern Ocean	12
69.375	-49.375	1982	Historic	40.1459	Kerguelen Islands	20214	Subantarctic Islands	59	Southern Ocean	12
69.625	-49.375	1982	Historic	29.0048	Kerguelen Islands	20214	Subantarctic Islands	59	Southern Ocean	12
69.875	-49.375	1982	Historic	32.3514	Kerguelen Islands	20214	Subantarctic Islands	59	Southern Ocean	12
70.125	-49.375	1982	Historic	37.085	Kerguelen Islands	20214	Subantarctic Islands	59	Southern Ocean	12
70.375	-49.375	1982	Historic	33.0459	Kerguelen Islands	20214	Subantarctic Islands	59	Southern Ocean	12
70.625	-49.375	1982	Historic	29.8901	Kerguelen Islands	20214	Subantarctic Islands	59	Southern Ocean	12
-75.625	-49.125	1982	Historic	61.4203	Channels and Fjords of Southern Chile	20187	Magellanic	48	Temperate South America	9
-75.375	-49.125	1982	Historic	62.5327	Channels and Fjords of Southern Chile	20187	Magellanic	48	Temperate South America	9
-75.125	-49.125	1982	Historic	61.5832	Channels and Fjords of Southern Chile	20187	Magellanic	48	Temperate South America	9
-74.875	-49.125	1982	Historic	61.4701	Channels and Fjords of Southern Chile	20187	Magellanic	48	Temperate South America	9
-74.625	-49.125	1982	Historic	56.8913	Channels and Fjords of Southern Chile	20187	Magellanic	48	Temperate South America	9
-67.625	-49.125	1982	Historic	6.18217	Patagonian Shelf	25185	Magellanic	48	Temperate South America	9
68.875	-49.125	1982	Historic	49.6237	Kerguelen Islands	20214	Subantarctic Islands	59	Southern Ocean	12
69.125	-49.125	1982	Historic	49.9115	Kerguelen Islands	20214	Subantarctic Islands	59	Southern Ocean	12
69.375	-49.125	1982	Historic	45.1946	Kerguelen Islands	20214	Subantarctic Islands	59	Southern Ocean	12
69.625	-49.125	1982	Historic	43.6889	Kerguelen Islands	20214	Subantarctic Islands	59	Southern Ocean	12
69.875	-49.125	1982	Historic	38.2002	Kerguelen Islands	20214	Subantarctic Islands	59	Southern Ocean	12
70.125	-49.125	1982	Historic	38.6609	Kerguelen Islands	20214	Subantarctic Islands	59	Southern Ocean	12
70.375	-49.125	1982	Historic	37.1538	Kerguelen Islands	20214	Subantarctic Islands	59	Southern Ocean	12
70.625	-49.125	1982	Historic	34.1211	Kerguelen Islands	20214	Subantarctic Islands	59	Southern Ocean	12
-75.625	-48.875	1982	Historic	51.1296	Channels and Fjords of Southern Chile	20187	Magellanic	48	Temperate South America	9
-75.375	-48.875	1982	Historic	56.2539	Channels and Fjords of Southern Chile	20187	Magellanic	48	Temperate South America	9
-75.125	-48.875	1982	Historic	55.5967	Channels and Fjords of Southern Chile	20187	Magellanic	48	Temperate South America	9
-74.875	-48.875	1982	Historic	55.5711	Channels and Fjords of Southern Chile	20187	Magellanic	48	Temperate South America	9
-74.625	-48.875	1982	Historic	55.5584	Channels and Fjords of Southern Chile	20187	Magellanic	48	Temperate South America	9
-67.625	-48.875	1982	Historic	0	Patagonian Shelf	25185	Magellanic	48	Temperate South America	9
-67.375	-48.875	1982	Historic	0	Patagonian Shelf	25185	Magellanic	48	Temperate South America	9
-67.125	-48.875	1982	Historic	3.8841	Patagonian Shelf	25185	Magellanic	48	Temperate South America	9
68.875	-48.875	1982	Historic	54.3945	Kerguelen Islands	20214	Subantarctic Islands	59	Southern Ocean	12
69.125	-48.875	1982	Historic	50.3982	Kerguelen Islands	20214	Subantarctic Islands	59	Southern Ocean	12
69.375	-48.875	1982	Historic	40.0349	Kerguelen Islands	20214	Subantarctic Islands	59	Southern Ocean	12
69.625	-48.875	1982	Historic	35.9075	Kerguelen Islands	20214	Subantarctic Islands	59	Southern Ocean	12
69.875	-48.875	1982	Historic	42.8688	Kerguelen Islands	20214	Subantarctic Islands	59	Southern Ocean	12
-75.625	-48.625	1982	Historic	49.435	Channels and Fjords of Southern Chile	20187	Magellanic	48	Temperate South America	9
-75.375	-48.625	1982	Historic	55.352	Channels and Fjords of Southern Chile	20187	Magellanic	48	Temperate South America	9
-75.125	-48.625	1982	Historic	55.0075	Channels and Fjords of Southern Chile	20187	Magellanic	48	Temperate South America	9
-74.875	-48.625	1982	Historic	55.04	Channels and Fjords of Southern Chile	20187	Magellanic	48	Temperate South America	9
-74.625	-48.625	1982	Historic	55.0599	Channels and Fjords of Southern Chile	20187	Magellanic	48	Temperate South America	9
-67.125	-48.625	1982	Historic	0	Patagonian Shelf	25185	Magellanic	48	Temperate South America	9
-66.875	-48.625	1982	Historic	12.5423	Patagonian Shelf	25185	Magellanic	48	Temperate South America	9
68.625	-48.625	1982	Historic	53.7652	Kerguelen Islands	20214	Subantarctic Islands	59	Southern Ocean	12
68.875	-48.625	1982	Historic	64.4962	Kerguelen Islands	20214	Subantarctic Islands	59	Southern Ocean	12
69.125	-48.625	1982	Historic	64.2667	Kerguelen Islands	20214	Subantarctic Islands	59	Southern Ocean	12
69.375	-48.625	1982	Historic	57.627	Kerguelen Islands	20214	Subantarctic Islands	59	Southern Ocean	12
69.625	-48.625	1982	Historic	34.2306	Kerguelen Islands	20214	Subantarctic Islands	59	Southern Ocean	12
69.875	-48.625	1982	Historic	41.0811	Kerguelen Islands	20214	Subantarctic Islands	59	Southern Ocean	12
-75.625	-48.375	1982	Historic	53.462	Channels and Fjords of Southern Chile	20187	Magellanic	48	Temperate South America	9
-75.375	-48.375	1982	Historic	54.1554	Channels and Fjords of Southern Chile	20187	Magellanic	48	Temperate South America	9
-75.125	-48.375	1982	Historic	53.7419	Channels and Fjords of Southern Chile	20187	Magellanic	48	Temperate South America	9
-74.875	-48.375	1982	Historic	53.7494	Channels and Fjords of Southern Chile	20187	Magellanic	48	Temperate South America	9
-74.625	-48.375	1982	Historic	53.7551	Channels and Fjords of Southern Chile	20187	Magellanic	48	Temperate South America	9
-66.875	-48.375	1982	Historic	9.82674	Patagonian Shelf	25185	Magellanic	48	Temperate South America	9
-66.625	-48.375	1982	Historic	10.4175	Patagonian Shelf	25185	Magellanic	48	Temperate South America	9
-66.375	-48.375	1982	Historic	11.0919	Patagonian Shelf	25185	Magellanic	48	Temperate South America	9
-66.125	-48.375	1982	Historic	11.3559	Patagonian Shelf	25185	Magellanic	48	Temperate South America	9
-75.625	-48.125	1982	Historic	57.3537	Channels and Fjords of Southern Chile	20187	Magellanic	48	Temperate South America	9
-75.375	-48.125	1982	Historic	58.8443	Channels and Fjords of Southern Chile	20187	Magellanic	48	Temperate South America	9
-75.125	-48.125	1982	Historic	59.0911	Channels and Fjords of Southern Chile	20187	Magellanic	48	Temperate South America	9
-74.875	-48.125	1982	Historic	58.9297	Channels and Fjords of Southern Chile	20187	Magellanic	48	Temperate South America	9
-74.625	-48.125	1982	Historic	39.8868	Channels and Fjords of Southern Chile	20187	Magellanic	48	Temperate South America	9
-66.375	-48.125	1982	Historic	10.161	Patagonian Shelf	25185	Magellanic	48	Temperate South America	9
-66.125	-48.125	1982	Historic	4.21134	Patagonian Shelf	25185	Magellanic	48	Temperate South America	9
-65.875	-48.125	1982	Historic	17.6047	Patagonian Shelf	25185	Magellanic	48	Temperate South America	9
-75.375	-47.875	1982	Historic	57.3407	Channels and Fjords of Southern Chile	20187	Magellanic	48	Temperate South America	9
-75.125	-47.875	1982	Historic	51.2267	Channels and Fjords of Southern Chile	20187	Magellanic	48	Temperate South America	9
-74.875	-47.875	1982	Historic	41.7818	Channels and Fjords of Southern Chile	20187	Magellanic	48	Temperate South America	9
-74.625	-47.875	1982	Historic	44.7584	Channels and Fjords of Southern Chile	20187	Magellanic	48	Temperate South America	9
-74.375	-47.875	1982	Historic	42.172	Channels and Fjords of Southern Chile	20187	Magellanic	48	Temperate South America	9
-74.125	-47.875	1982	Historic	40.9875	Channels and Fjords of Southern Chile	20187	Magellanic	48	Temperate South America	9
-65.875	-47.875	1982	Historic	32.8033	Patagonian Shelf	25185	Magellanic	48	Temperate South America	9
-65.625	-47.875	1982	Historic	40.2886	Patagonian Shelf	25185	Magellanic	48	Temperate South America	9
-75.375	-47.625	1982	Historic	54.7868	Channels and Fjords of Southern Chile	20187	Magellanic	48	Temperate South America	9
-75.125	-47.625	1982	Historic	58.4398	Channels and Fjords of Southern Chile	20187	Magellanic	48	Temperate South America	9
-74.875	-47.625	1982	Historic	48.7658	Channels and Fjords of Southern Chile	20187	Magellanic	48	Temperate South America	9
-74.625	-47.625	1982	Historic	39.3952	Channels and Fjords of Southern Chile	20187	Magellanic	48	Temperate South America	9
-74.375	-47.625	1982	Historic	39.1021	Channels and Fjords of Southern Chile	20187	Magellanic	48	Temperate South America	9
-74.125	-47.625	1982	Historic	26.1539	Channels and Fjords of Southern Chile	20187	Magellanic	48	Temperate South America	9
-73.875	-47.625	1982	Historic	30.9209	Channels and Fjords of Southern Chile	20187	Magellanic	48	Temperate South America	9
-65.875	-47.625	1982	Historic	38.6765	Patagonian Shelf	25185	Magellanic	48	Temperate South America	9
-65.625	-47.625	1982	Historic	44.9917	Patagonian Shelf	25185	Magellanic	48	Temperate South America	9
-74.625	-47.375	1982	Historic	31.7425	Channels and Fjords of Southern Chile	20187	Magellanic	48	Temperate South America	9
-74.375	-47.375	1982	Historic	24.8312	Channels and Fjords of Southern Chile	20187	Magellanic	48	Temperate South America	9
-74.125	-47.375	1982	Historic	30.1198	Channels and Fjords of Southern Chile	20187	Magellanic	48	Temperate South America	9
-73.875	-47.375	1982	Historic	29.9555	Channels and Fjords of Southern Chile	20187	Magellanic	48	Temperate South America	9
-65.625	-47.375	1982	Historic	52.6749	Patagonian Shelf	25185	Magellanic	48	Temperate South America	9
167.375	-47.375	1982	Historic	18.3064	South New Zealand	20200	Southern New Zealand	54	Temperate Australasia	11
167.625	-47.375	1982	Historic	0	South New Zealand	20200	Southern New Zealand	54	Temperate Australasia	11
-74.375	-47.125	1982	Historic	29.1636	Channels and Fjords of Southern Chile	20187	Magellanic	48	Temperate South America	9
-74.125	-47.125	1982	Historic	29.3726	Channels and Fjords of Southern Chile	20187	Magellanic	48	Temperate South America	9
-73.875	-47.125	1982	Historic	29.5001	Channels and Fjords of Southern Chile	20187	Magellanic	48	Temperate South America	9
-66.625	-47.125	1982	Historic	41.6293	North Patagonian Gulfs	25184	Magellanic	48	Temperate South America	9
-66.375	-47.125	1982	Historic	59.1198	North Patagonian Gulfs	25184	Magellanic	48	Temperate South America	9
-66.125	-47.125	1982	Historic	65.0967	North Patagonian Gulfs	25184	Magellanic	48	Temperate South America	9
-65.875	-47.125	1982	Historic	65.6058	Patagonian Shelf	25185	Magellanic	48	Temperate South America	9
-65.625	-47.125	1982	Historic	64.0742	Patagonian Shelf	25185	Magellanic	48	Temperate South America	9
167.375	-47.125	1982	Historic	22.2345	South New Zealand	20200	Southern New Zealand	54	Temperate Australasia	11
167.625	-47.125	1982	Historic	0	South New Zealand	20200	Southern New Zealand	54	Temperate Australasia	11
167.875	-47.125	1982	Historic	0	South New Zealand	20200	Southern New Zealand	54	Temperate Australasia	11
168.125	-47.125	1982	Historic	0	South New Zealand	20200	Southern New Zealand	54	Temperate Australasia	11
-75.625	-46.875	1982	Historic	46.4127	Chiloense	20188	Magellanic	48	Temperate South America	9
-75.375	-46.875	1982	Historic	43.4747	Channels and Fjords of Southern Chile	20187	Magellanic	48	Temperate South America	9
-75.125	-46.875	1982	Historic	28.1781	Channels and Fjords of Southern Chile	20187	Magellanic	48	Temperate South America	9
-74.875	-46.875	1982	Historic	18.1738	Channels and Fjords of Southern Chile	20187	Magellanic	48	Temperate South America	9
-74.625	-46.875	1982	Historic	7.2541	Channels and Fjords of Southern Chile	20187	Magellanic	48	Temperate South America	9
-74.375	-46.875	1982	Historic	24.1331	Channels and Fjords of Southern Chile	20187	Magellanic	48	Temperate South America	9
-74.125	-46.875	1982	Historic	27.4456	Channels and Fjords of Southern Chile	20187	Magellanic	48	Temperate South America	9
-73.875	-46.875	1982	Historic	27.7849	Channels and Fjords of Southern Chile	20187	Magellanic	48	Temperate South America	9
-66.875	-46.875	1982	Historic	45.4606	North Patagonian Gulfs	25184	Magellanic	48	Temperate South America	9
37.625	-46.875	1982	Historic	0	Prince Edward Islands	20216	Subantarctic Islands	59	Southern Ocean	12
37.875	-46.875	1982	Historic	0	Prince Edward Islands	20216	Subantarctic Islands	59	Southern Ocean	12
167.625	-46.875	1982	Historic	16.9288	South New Zealand	20200	Southern New Zealand	54	Temperate Australasia	11
167.875	-46.875	1982	Historic	7.07001	South New Zealand	20200	Southern New Zealand	54	Temperate Australasia	11
168.125	-46.875	1982	Historic	0	South New Zealand	20200	Southern New Zealand	54	Temperate Australasia	11
168.375	-46.875	1982	Historic	0	South New Zealand	20200	Southern New Zealand	54	Temperate Australasia	11
168.625	-46.875	1982	Historic	0	South New Zealand	20200	Southern New Zealand	54	Temperate Australasia	11
-75.625	-46.625	1982	Historic	54.3355	Chiloense	20188	Magellanic	48	Temperate South America	9
-75.375	-46.625	1982	Historic	38.8085	Channels and Fjords of Southern Chile	20187	Magellanic	48	Temperate South America	9
-75.125	-46.625	1982	Historic	27.212	Channels and Fjords of Southern Chile	20187	Magellanic	48	Temperate South America	9
-74.875	-46.625	1982	Historic	25.7106	Channels and Fjords of Southern Chile	20187	Magellanic	48	Temperate South America	9
-74.625	-46.625	1982	Historic	21.4823	Channels and Fjords of Southern Chile	20187	Magellanic	48	Temperate South America	9
-74.375	-46.625	1982	Historic	21.419	Channels and Fjords of Southern Chile	20187	Magellanic	48	Temperate South America	9
-74.125	-46.625	1982	Historic	27.4088	Chiloense	20188	Magellanic	48	Temperate South America	9
-73.875	-46.625	1982	Historic	27.7228	Chiloense	20188	Magellanic	48	Temperate South America	9
-67.375	-46.625	1982	Historic	47.7773	North Patagonian Gulfs	25184	Magellanic	48	Temperate South America	9
-67.125	-46.625	1982	Historic	48.6938	North Patagonian Gulfs	25184	Magellanic	48	Temperate South America	9
37.875	-46.625	1982	Historic	8.6308	Prince Edward Islands	20216	Subantarctic Islands	59	Southern Ocean	12
38.125	-46.625	1982	Historic	0	Prince Edward Islands	20216	Subantarctic Islands	59	Southern Ocean	12
166.875	-46.625	1982	Historic	38.1019	South New Zealand	20200	Southern New Zealand	54	Temperate Australasia	11
167.625	-46.625	1982	Historic	8.6355	South New Zealand	20200	Southern New Zealand	54	Temperate Australasia	11
167.875	-46.625	1982	Historic	8.12967	South New Zealand	20200	Southern New Zealand	54	Temperate Australasia	11
168.125	-46.625	1982	Historic	5.90831	South New Zealand	20200	Southern New Zealand	54	Temperate Australasia	11
168.375	-46.625	1982	Historic	6.8043	South New Zealand	20200	Southern New Zealand	54	Temperate Australasia	11
168.625	-46.625	1982	Historic	7.3829	South New Zealand	20200	Southern New Zealand	54	Temperate Australasia	11
168.875	-46.625	1982	Historic	7.3173	South New Zealand	20200	Southern New Zealand	54	Temperate Australasia	11
169.125	-46.625	1982	Historic	0	South New Zealand	20200	Southern New Zealand	54	Temperate Australasia	11
169.375	-46.625	1982	Historic	0	South New Zealand	20200	Southern New Zealand	54	Temperate Australasia	11
169.625	-46.625	1982	Historic	7.3123	South New Zealand	20200	Southern New Zealand	54	Temperate Australasia	11
-75.375	-46.375	1982	Historic	47.469	Chiloense	20188	Magellanic	48	Temperate South America	9
-75.125	-46.375	1982	Historic	34.3191	Chiloense	20188	Magellanic	48	Temperate South America	9
-74.875	-46.375	1982	Historic	27.947	Channels and Fjords of Southern Chile	20187	Magellanic	48	Temperate South America	9
-74.375	-46.375	1982	Historic	21.0324	Chiloense	20188	Magellanic	48	Temperate South America	9
-73.875	-46.375	1982	Historic	20.9952	Chiloense	20188	Magellanic	48	Temperate South America	9
-73.625	-46.375	1982	Historic	20.9571	Chiloense	20188	Magellanic	48	Temperate South America	9
-73.375	-46.375	1982	Historic	20.9904	Chiloense	20188	Magellanic	48	Temperate South America	9
-67.625	-46.375	1982	Historic	47.2604	North Patagonian Gulfs	25184	Magellanic	48	Temperate South America	9
-67.375	-46.375	1982	Historic	47.1157	North Patagonian Gulfs	25184	Magellanic	48	Temperate South America	9
50.375	-46.375	1982	Historic	26.533	Crozet Islands	20215	Subantarctic Islands	59	Southern Ocean	12
50.625	-46.375	1982	Historic	23.9088	Crozet Islands	20215	Subantarctic Islands	59	Southern Ocean	12
51.625	-46.375	1982	Historic	0	Crozet Islands	20215	Subantarctic Islands	59	Southern Ocean	12
51.875	-46.375	1982	Historic	0	Crozet Islands	20215	Subantarctic Islands	59	Southern Ocean	12
52.125	-46.375	1982	Historic	0	Crozet Islands	20215	Subantarctic Islands	59	Southern Ocean	12
52.375	-46.375	1982	Historic	5.4174	Crozet Islands	20215	Subantarctic Islands	59	Southern Ocean	12
167.125	-46.375	1982	Historic	30.5183	South New Zealand	20200	Southern New Zealand	54	Temperate Australasia	11
167.375	-46.375	1982	Historic	12.1666	South New Zealand	20200	Southern New Zealand	54	Temperate Australasia	11
167.625	-46.375	1982	Historic	8.6466	South New Zealand	20200	Southern New Zealand	54	Temperate Australasia	11
167.875	-46.375	1982	Historic	5.8466	South New Zealand	20200	Southern New Zealand	54	Temperate Australasia	11
168.125	-46.375	1982	Historic	5.6532	South New Zealand	20200	Southern New Zealand	54	Temperate Australasia	11
169.625	-46.375	1982	Historic	19.1914	South New Zealand	20200	Southern New Zealand	54	Temperate Australasia	11
169.875	-46.375	1982	Historic	23.2493	South New Zealand	20200	Southern New Zealand	54	Temperate Australasia	11
170.125	-46.375	1982	Historic	20.5622	South New Zealand	20200	Southern New Zealand	54	Temperate Australasia	11
-75.125	-46.125	1982	Historic	45.8858	Chiloense	20188	Magellanic	48	Temperate South America	9
-74.875	-46.125	1982	Historic	42.4421	Chiloense	20188	Magellanic	48	Temperate South America	9
-74.625	-46.125	1982	Historic	39.2509	Chiloense	20188	Magellanic	48	Temperate South America	9
-74.375	-46.125	1982	Historic	33.7465	Chiloense	20188	Magellanic	48	Temperate South America	9
-74.125	-46.125	1982	Historic	33.5346	Chiloense	20188	Magellanic	48	Temperate South America	9
-73.875	-46.125	1982	Historic	33.6018	Chiloense	20188	Magellanic	48	Temperate South America	9
-73.625	-46.125	1982	Historic	33.5363	Chiloense	20188	Magellanic	48	Temperate South America	9
-73.375	-46.125	1982	Historic	36.3384	Chiloense	20188	Magellanic	48	Temperate South America	9
-67.625	-46.125	1982	Historic	46.4658	North Patagonian Gulfs	25184	Magellanic	48	Temperate South America	9
50.125	-46.125	1982	Historic	18.1132	Crozet Islands	20215	Subantarctic Islands	59	Southern Ocean	12
50.375	-46.125	1982	Historic	15.2532	Crozet Islands	20215	Subantarctic Islands	59	Southern Ocean	12
166.375	-46.125	1982	Historic	25.6329	South New Zealand	20200	Southern New Zealand	54	Temperate Australasia	11
166.625	-46.125	1982	Historic	37.4834	South New Zealand	20200	Southern New Zealand	54	Temperate Australasia	11
166.875	-46.125	1982	Historic	37.2024	South New Zealand	20200	Southern New Zealand	54	Temperate Australasia	11
167.125	-46.125	1982	Historic	24.9465	South New Zealand	20200	Southern New Zealand	54	Temperate Australasia	11
167.375	-46.125	1982	Historic	22.7027	South New Zealand	20200	Southern New Zealand	54	Temperate Australasia	11
170.125	-46.125	1982	Historic	14.6793	South New Zealand	20200	Southern New Zealand	54	Temperate Australasia	11
-75.125	-45.875	1982	Historic	37.8555	Chiloense	20188	Magellanic	48	Temperate South America	9
-74.875	-45.875	1982	Historic	38.0509	Chiloense	20188	Magellanic	48	Temperate South America	9
-74.625	-45.875	1982	Historic	31.67	Chiloense	20188	Magellanic	48	Temperate South America	9
-74.375	-45.875	1982	Historic	31.9658	Chiloense	20188	Magellanic	48	Temperate South America	9
-74.125	-45.875	1982	Historic	37.5094	Chiloense	20188	Magellanic	48	Temperate South America	9
-73.875	-45.875	1982	Historic	39.0108	Chiloense	20188	Magellanic	48	Temperate South America	9
-73.625	-45.875	1982	Historic	39.05	Chiloense	20188	Magellanic	48	Temperate South America	9
-73.375	-45.875	1982	Historic	38.371	Chiloense	20188	Magellanic	48	Temperate South America	9
-67.625	-45.875	1982	Historic	46.3682	North Patagonian Gulfs	25184	Magellanic	48	Temperate South America	9
-67.375	-45.875	1982	Historic	46.0702	North Patagonian Gulfs	25184	Magellanic	48	Temperate South America	9
50.375	-45.875	1982	Historic	0	Crozet Islands	20215	Subantarctic Islands	59	Southern Ocean	12
166.375	-45.875	1982	Historic	5.8821	South New Zealand	20200	Southern New Zealand	54	Temperate Australasia	11
166.625	-45.875	1982	Historic	7.00213	South New Zealand	20200	Southern New Zealand	54	Temperate Australasia	11
166.875	-45.875	1982	Historic	17.1371	South New Zealand	20200	Southern New Zealand	54	Temperate Australasia	11
170.375	-45.875	1982	Historic	12.2167	South New Zealand	20200	Southern New Zealand	54	Temperate Australasia	11
170.625	-45.875	1982	Historic	4.64463	South New Zealand	20200	Southern New Zealand	54	Temperate Australasia	11
170.875	-45.875	1982	Historic	0	South New Zealand	20200	Southern New Zealand	54	Temperate Australasia	11
-74.875	-45.625	1982	Historic	32.5335	Chiloense	20188	Magellanic	48	Temperate South America	9
-74.625	-45.625	1982	Historic	38.6061	Chiloense	20188	Magellanic	48	Temperate South America	9
-74.375	-45.625	1982	Historic	38.993	Chiloense	20188	Magellanic	48	Temperate South America	9
-74.125	-45.625	1982	Historic	39.0584	Chiloense	20188	Magellanic	48	Temperate South America	9
-73.875	-45.625	1982	Historic	39.095	Chiloense	20188	Magellanic	48	Temperate South America	9
-73.625	-45.625	1982	Historic	39.8474	Chiloense	20188	Magellanic	48	Temperate South America	9
-73.375	-45.625	1982	Historic	39.8111	Chiloense	20188	Magellanic	48	Temperate South America	9
-73.125	-45.625	1982	Historic	47.993	Chiloense	20188	Magellanic	48	Temperate South America	9
-67.375	-45.625	1982	Historic	45.3336	North Patagonian Gulfs	25184	Magellanic	48	Temperate South America	9
-67.125	-45.625	1982	Historic	45.3497	North Patagonian Gulfs	25184	Magellanic	48	Temperate South America	9
166.375	-45.625	1982	Historic	0	South New Zealand	20200	Southern New Zealand	54	Temperate Australasia	11
166.625	-45.625	1982	Historic	5.71196	South New Zealand	20200	Southern New Zealand	54	Temperate Australasia	11
166.875	-45.625	1982	Historic	5.87386	South New Zealand	20200	Southern New Zealand	54	Temperate Australasia	11
167.125	-45.625	1982	Historic	6.00164	South New Zealand	20200	Southern New Zealand	54	Temperate Australasia	11
170.625	-45.625	1982	Historic	4.51177	South New Zealand	20200	Southern New Zealand	54	Temperate Australasia	11
170.875	-45.625	1982	Historic	4.456	South New Zealand	20200	Southern New Zealand	54	Temperate Australasia	11
-74.625	-45.375	1982	Historic	38.9391	Chiloense	20188	Magellanic	48	Temperate South America	9
-74.375	-45.375	1982	Historic	41.091	Chiloense	20188	Magellanic	48	Temperate South America	9
-74.125	-45.375	1982	Historic	41.7519	Chiloense	20188	Magellanic	48	Temperate South America	9
-73.875	-45.375	1982	Historic	41.8077	Chiloense	20188	Magellanic	48	Temperate South America	9
-73.625	-45.375	1982	Historic	41.752	Chiloense	20188	Magellanic	48	Temperate South America	9
-73.375	-45.375	1982	Historic	48.0562	Chiloense	20188	Magellanic	48	Temperate South America	9
-67.125	-45.375	1982	Historic	30.7179	North Patagonian Gulfs	25184	Magellanic	48	Temperate South America	9
166.625	-45.375	1982	Historic	0	South New Zealand	20200	Southern New Zealand	54	Temperate Australasia	11
166.875	-45.375	1982	Historic	5.81248	South New Zealand	20200	Southern New Zealand	54	Temperate Australasia	11
167.125	-45.375	1982	Historic	5.78156	South New Zealand	20200	Southern New Zealand	54	Temperate Australasia	11
170.875	-45.375	1982	Historic	0	South New Zealand	20200	Southern New Zealand	54	Temperate Australasia	11
-74.625	-45.125	1982	Historic	42.636	Chiloense	20188	Magellanic	48	Temperate South America	9
-74.375	-45.125	1982	Historic	44.1045	Chiloense	20188	Magellanic	48	Temperate South America	9
-74.125	-45.125	1982	Historic	44.3051	Chiloense	20188	Magellanic	48	Temperate South America	9
-73.875	-45.125	1982	Historic	42.7663	Chiloense	20188	Magellanic	48	Temperate South America	9
-73.625	-45.125	1982	Historic	49.1892	Chiloense	20188	Magellanic	48	Temperate South America	9
-73.375	-45.125	1982	Historic	47.8098	Chiloense	20188	Magellanic	48	Temperate South America	9
-66.625	-45.125	1982	Historic	29.2754	North Patagonian Gulfs	25184	Magellanic	48	Temperate South America	9
-66.375	-45.125	1982	Historic	28.253	North Patagonian Gulfs	25184	Magellanic	48	Temperate South America	9
-66.125	-45.125	1982	Historic	18.4191	North Patagonian Gulfs	25184	Magellanic	48	Temperate South America	9
-65.875	-45.125	1982	Historic	18.5035	North Patagonian Gulfs	25184	Magellanic	48	Temperate South America	9
-65.625	-45.125	1982	Historic	18.4478	North Patagonian Gulfs	25184	Magellanic	48	Temperate South America	9
-65.375	-45.125	1982	Historic	15.9918	North Patagonian Gulfs	25184	Magellanic	48	Temperate South America	9
166.875	-45.125	1982	Historic	5.67461	South New Zealand	20200	Southern New Zealand	54	Temperate Australasia	11
167.125	-45.125	1982	Historic	0	South New Zealand	20200	Southern New Zealand	54	Temperate Australasia	11
167.375	-45.125	1982	Historic	0	South New Zealand	20200	Southern New Zealand	54	Temperate Australasia	11
170.875	-45.125	1982	Historic	0	South New Zealand	20200	Southern New Zealand	54	Temperate Australasia	11
-75.125	-44.875	1982	Historic	43.2443	Chiloense	20188	Magellanic	48	Temperate South America	9
-74.625	-44.875	1982	Historic	46.3596	Chiloense	20188	Magellanic	48	Temperate South America	9
-74.375	-44.875	1982	Historic	46.528	Chiloense	20188	Magellanic	48	Temperate South America	9
-74.125	-44.875	1982	Historic	43.93	Chiloense	20188	Magellanic	48	Temperate South America	9
-73.875	-44.875	1982	Historic	51.5784	Chiloense	20188	Magellanic	48	Temperate South America	9
-73.625	-44.875	1982	Historic	49.7826	Chiloense	20188	Magellanic	48	Temperate South America	9
-73.375	-44.875	1982	Historic	49.3063	Chiloense	20188	Magellanic	48	Temperate South America	9
-73.125	-44.875	1982	Historic	50.3928	Chiloense	20188	Magellanic	48	Temperate South America	9
-72.875	-44.875	1982	Historic	36.9993	Chiloense	20188	Magellanic	48	Temperate South America	9
-72.625	-44.875	1982	Historic	37.2214	Chiloense	20188	Magellanic	48	Temperate South America	9
-66.125	-44.875	1982	Historic	18.7395	North Patagonian Gulfs	25184	Magellanic	48	Temperate South America	9
-65.625	-44.875	1982	Historic	17.9154	North Patagonian Gulfs	25184	Magellanic	48	Temperate South America	9
-65.375	-44.875	1982	Historic	29.5316	North Patagonian Gulfs	25184	Magellanic	48	Temperate South America	9
167.125	-44.875	1982	Historic	0	South New Zealand	20200	Southern New Zealand	54	Temperate Australasia	11
167.375	-44.875	1982	Historic	0	South New Zealand	20200	Southern New Zealand	54	Temperate Australasia	11
167.625	-44.875	1982	Historic	0	South New Zealand	20200	Southern New Zealand	54	Temperate Australasia	11
-74.875	-44.625	1982	Historic	56.1006	Chiloense	20188	Magellanic	48	Temperate South America	9
-74.625	-44.625	1982	Historic	55.3589	Chiloense	20188	Magellanic	48	Temperate South America	9
-74.375	-44.625	1982	Historic	56.767	Chiloense	20188	Magellanic	48	Temperate South America	9
-74.125	-44.625	1982	Historic	51.4037	Chiloense	20188	Magellanic	48	Temperate South America	9
-73.875	-44.625	1982	Historic	53.0768	Chiloense	20188	Magellanic	48	Temperate South America	9
-73.625	-44.625	1982	Historic	54.0015	Chiloense	20188	Magellanic	48	Temperate South America	9
-73.375	-44.625	1982	Historic	54.2846	Chiloense	20188	Magellanic	48	Temperate South America	9
-73.125	-44.625	1982	Historic	37.1164	Chiloense	20188	Magellanic	48	Temperate South America	9
-72.875	-44.625	1982	Historic	37.3995	Chiloense	20188	Magellanic	48	Temperate South America	9
-72.625	-44.625	1982	Historic	37.1747	Chiloense	20188	Magellanic	48	Temperate South America	9
-65.625	-44.625	1982	Historic	24.403	North Patagonian Gulfs	25184	Magellanic	48	Temperate South America	9
-65.375	-44.625	1982	Historic	29.5938	North Patagonian Gulfs	25184	Magellanic	48	Temperate South America	9
167.625	-44.625	1982	Historic	0	South New Zealand	20200	Southern New Zealand	54	Temperate Australasia	11
167.875	-44.625	1982	Historic	0	South New Zealand	20200	Southern New Zealand	54	Temperate Australasia	11
-176.375	-44.375	1982	Historic	0	Chatham Island	25198	Southern New Zealand	54	Temperate Australasia	11
-176.125	-44.375	1982	Historic	0	Chatham Island	25198	Southern New Zealand	54	Temperate Australasia	11
-175.875	-44.375	1982	Historic	0	Chatham Island	25198	Southern New Zealand	54	Temperate Australasia	11
-74.625	-44.375	1982	Historic	66.7215	Chiloense	20188	Magellanic	48	Temperate South America	9
-74.375	-44.375	1982	Historic	67.8024	Chiloense	20188	Magellanic	48	Temperate South America	9
-74.125	-44.375	1982	Historic	72.8088	Chiloense	20188	Magellanic	48	Temperate South America	9
-73.875	-44.375	1982	Historic	42.3164	Chiloense	20188	Magellanic	48	Temperate South America	9
-73.625	-44.375	1982	Historic	39.8903	Chiloense	20188	Magellanic	48	Temperate South America	9
-73.375	-44.375	1982	Historic	32.4008	Chiloense	20188	Magellanic	48	Temperate South America	9
-73.125	-44.375	1982	Historic	37.6255	Chiloense	20188	Magellanic	48	Temperate South America	9
-72.875	-44.375	1982	Historic	37.2178	Chiloense	20188	Magellanic	48	Temperate South America	9
-72.625	-44.375	1982	Historic	36.9805	Chiloense	20188	Magellanic	48	Temperate South America	9
-65.375	-44.375	1982	Historic	27.0644	North Patagonian Gulfs	25184	Magellanic	48	Temperate South America	9
-65.125	-44.375	1982	Historic	18.4012	North Patagonian Gulfs	25184	Magellanic	48	Temperate South America	9
167.875	-44.375	1982	Historic	0	Central New Zealand	25199	Southern New Zealand	54	Temperate Australasia	11
168.125	-44.375	1982	Historic	0	Central New Zealand	25199	Southern New Zealand	54	Temperate Australasia	11
171.375	-44.375	1982	Historic	16.8973	Central New Zealand	25199	Southern New Zealand	54	Temperate Australasia	11
-176.625	-44.125	1982	Historic	0	Chatham Island	25198	Southern New Zealand	54	Temperate Australasia	11
-176.375	-44.125	1982	Historic	0	Chatham Island	25198	Southern New Zealand	54	Temperate Australasia	11
-176.125	-44.125	1982	Historic	0	Chatham Island	25198	Southern New Zealand	54	Temperate Australasia	11
-175.875	-44.125	1982	Historic	0	Chatham Island	25198	Southern New Zealand	54	Temperate Australasia	11
-74.375	-44.125	1982	Historic	83.5274	Chiloense	20188	Magellanic	48	Temperate South America	9
-74.125	-44.125	1982	Historic	68.6213	Chiloense	20188	Magellanic	48	Temperate South America	9
-73.875	-44.125	1982	Historic	42.5827	Chiloense	20188	Magellanic	48	Temperate South America	9
-73.625	-44.125	1982	Historic	37.5292	Chiloense	20188	Magellanic	48	Temperate South America	9
-73.375	-44.125	1982	Historic	31.0483	Chiloense	20188	Magellanic	48	Temperate South America	9
-73.125	-44.125	1982	Historic	36.3816	Chiloense	20188	Magellanic	48	Temperate South America	9
-65.375	-44.125	1982	Historic	16.1673	North Patagonian Gulfs	25184	Magellanic	48	Temperate South America	9
-65.125	-44.125	1982	Historic	15.6073	North Patagonian Gulfs	25184	Magellanic	48	Temperate South America	9
168.375	-44.125	1982	Historic	0	Central New Zealand	25199	Southern New Zealand	54	Temperate Australasia	11
-176.875	-43.875	1982	Historic	0	Chatham Island	25198	Southern New Zealand	54	Temperate Australasia	11
-176.625	-43.875	1982	Historic	0	Chatham Island	25198	Southern New Zealand	54	Temperate Australasia	11
-176.375	-43.875	1982	Historic	0	Chatham Island	25198	Southern New Zealand	54	Temperate Australasia	11
-176.125	-43.875	1982	Historic	0	Chatham Island	25198	Southern New Zealand	54	Temperate Australasia	11
-175.875	-43.875	1982	Historic	0	Chatham Island	25198	Southern New Zealand	54	Temperate Australasia	11
-74.375	-43.875	1982	Historic	74.7566	Chiloense	20188	Magellanic	48	Temperate South America	9
-74.125	-43.875	1982	Historic	68.3141	Chiloense	20188	Magellanic	48	Temperate South America	9
-73.875	-43.875	1982	Historic	47.0123	Chiloense	20188	Magellanic	48	Temperate South America	9
-73.625	-43.875	1982	Historic	32.5419	Chiloense	20188	Magellanic	48	Temperate South America	9
-73.375	-43.875	1982	Historic	25.0254	Chiloense	20188	Magellanic	48	Temperate South America	9
-73.125	-43.875	1982	Historic	24.8335	Chiloense	20188	Magellanic	48	Temperate South America	9
-72.875	-43.875	1982	Historic	24.7006	Chiloense	20188	Magellanic	48	Temperate South America	9
-65.375	-43.875	1982	Historic	24.5483	North Patagonian Gulfs	25184	Magellanic	48	Temperate South America	9
-65.125	-43.875	1982	Historic	25.3488	North Patagonian Gulfs	25184	Magellanic	48	Temperate South America	9
168.875	-43.875	1982	Historic	0	Central New Zealand	25199	Southern New Zealand	54	Temperate Australasia	11
172.625	-43.875	1982	Historic	0	Central New Zealand	25199	Southern New Zealand	54	Temperate Australasia	11
172.875	-43.875	1982	Historic	0	Central New Zealand	25199	Southern New Zealand	54	Temperate Australasia	11
173.125	-43.875	1982	Historic	0	Central New Zealand	25199	Southern New Zealand	54	Temperate Australasia	11
-176.875	-43.625	1982	Historic	0	Chatham Island	25198	Southern New Zealand	54	Temperate Australasia	11
-176.625	-43.625	1982	Historic	0	Chatham Island	25198	Southern New Zealand	54	Temperate Australasia	11
-176.375	-43.625	1982	Historic	0	Chatham Island	25198	Southern New Zealand	54	Temperate Australasia	11
-176.125	-43.625	1982	Historic	0	Chatham Island	25198	Southern New Zealand	54	Temperate Australasia	11
-74.875	-43.625	1982	Historic	77.9467	Chiloense	20188	Magellanic	48	Temperate South America	9
-74.625	-43.625	1982	Historic	75.6692	Chiloense	20188	Magellanic	48	Temperate South America	9
-73.625	-43.625	1982	Historic	34.8099	Chiloense	20188	Magellanic	48	Temperate South America	9
-73.375	-43.625	1982	Historic	25.2642	Chiloense	20188	Magellanic	48	Temperate South America	9
-73.125	-43.625	1982	Historic	22.6546	Chiloense	20188	Magellanic	48	Temperate South America	9
-72.875	-43.625	1982	Historic	24.8357	Chiloense	20188	Magellanic	48	Temperate South America	9
-65.375	-43.625	1982	Historic	44.9991	North Patagonian Gulfs	25184	Magellanic	48	Temperate South America	9
146.125	-43.625	1982	Historic	0	Bassian	20205	Southeast Australian Shelf	56	Temperate Australasia	11
146.375	-43.625	1982	Historic	0	Bassian	20205	Southeast Australian Shelf	56	Temperate Australasia	11
146.625	-43.625	1982	Historic	8.6294	Bassian	20205	Southeast Australian Shelf	56	Temperate Australasia	11
146.875	-43.625	1982	Historic	10.0284	Bassian	20205	Southeast Australian Shelf	56	Temperate Australasia	11
147.125	-43.625	1982	Historic	7.3884	Bassian	20205	Southeast Australian Shelf	56	Temperate Australasia	11
169.375	-43.625	1982	Historic	0	Central New Zealand	25199	Southern New Zealand	54	Temperate Australasia	11
172.625	-43.625	1982	Historic	0	Central New Zealand	25199	Southern New Zealand	54	Temperate Australasia	11
172.875	-43.625	1982	Historic	0	Central New Zealand	25199	Southern New Zealand	54	Temperate Australasia	11
173.125	-43.625	1982	Historic	0	Central New Zealand	25199	Southern New Zealand	54	Temperate Australasia	11
-74.375	-43.375	1982	Historic	76.9247	Chiloense	20188	Magellanic	48	Temperate South America	9
-74.125	-43.375	1982	Historic	67.4945	Chiloense	20188	Magellanic	48	Temperate South America	9
-73.875	-43.375	1982	Historic	64.3382	Chiloense	20188	Magellanic	48	Temperate South America	9
-73.625	-43.375	1982	Historic	38.9358	Chiloense	20188	Magellanic	48	Temperate South America	9
-73.125	-43.375	1982	Historic	31.4025	Chiloense	20188	Magellanic	48	Temperate South America	9
-72.875	-43.375	1982	Historic	38.2224	Chiloense	20188	Magellanic	48	Temperate South America	9
145.875	-43.375	1982	Historic	0	Bassian	20205	Southeast Australian Shelf	56	Temperate Australasia	11
146.125	-43.375	1982	Historic	0	Bassian	20205	Southeast Australian Shelf	56	Temperate Australasia	11
146.875	-43.375	1982	Historic	0	Bassian	20205	Southeast Australian Shelf	56	Temperate Australasia	11
147.125	-43.375	1982	Historic	0	Bassian	20205	Southeast Australian Shelf	56	Temperate Australasia	11
147.375	-43.375	1982	Historic	0	Bassian	20205	Southeast Australian Shelf	56	Temperate Australasia	11
-74.375	-43.125	1982	Historic	73.666	Chiloense	20188	Magellanic	48	Temperate South America	9
-74.125	-43.125	1982	Historic	68.4957	Chiloense	20188	Magellanic	48	Temperate South America	9
-73.875	-43.125	1982	Historic	63.7385	Chiloense	20188	Magellanic	48	Temperate South America	9
-73.625	-43.125	1982	Historic	51.1201	Chiloense	20188	Magellanic	48	Temperate South America	9
-73.375	-43.125	1982	Historic	51.3676	Chiloense	20188	Magellanic	48	Temperate South America	9
-72.875	-43.125	1982	Historic	39.9964	Chiloense	20188	Magellanic	48	Temperate South America	9
-72.625	-43.125	1982	Historic	39.6106	Chiloense	20188	Magellanic	48	Temperate South America	9
145.625	-43.125	1982	Historic	0	Bassian	20205	Southeast Australian Shelf	56	Temperate Australasia	11
145.875	-43.125	1982	Historic	0	Bassian	20205	Southeast Australian Shelf	56	Temperate Australasia	11
147.125	-43.125	1982	Historic	0	Bassian	20205	Southeast Australian Shelf	56	Temperate Australasia	11
147.375	-43.125	1982	Historic	0	Bassian	20205	Southeast Australian Shelf	56	Temperate Australasia	11
147.625	-43.125	1982	Historic	0	Bassian	20205	Southeast Australian Shelf	56	Temperate Australasia	11
147.875	-43.125	1982	Historic	0	Bassian	20205	Southeast Australian Shelf	56	Temperate Australasia	11
172.875	-43.125	1982	Historic	0	Central New Zealand	25199	Southern New Zealand	54	Temperate Australasia	11
173.125	-43.125	1982	Historic	0	Central New Zealand	25199	Southern New Zealand	54	Temperate Australasia	11
-74.375	-42.875	1982	Historic	59.4312	Chiloense	20188	Magellanic	48	Temperate South America	9
-74.125	-42.875	1982	Historic	66.2874	Chiloense	20188	Magellanic	48	Temperate South America	9
-73.875	-42.875	1982	Historic	64.0047	Chiloense	20188	Magellanic	48	Temperate South America	9
-73.625	-42.875	1982	Historic	55.8128	Chiloense	20188	Magellanic	48	Temperate South America	9
-73.375	-42.875	1982	Historic	54.8797	Chiloense	20188	Magellanic	48	Temperate South America	9
-73.125	-42.875	1982	Historic	55.758	Chiloense	20188	Magellanic	48	Temperate South America	9
-72.875	-42.875	1982	Historic	50.9575	Chiloense	20188	Magellanic	48	Temperate South America	9
-72.625	-42.875	1982	Historic	45.7917	Chiloense	20188	Magellanic	48	Temperate South America	9
147.375	-42.875	1982	Historic	0	Bassian	20205	Southeast Australian Shelf	56	Temperate Australasia	11
147.625	-42.875	1982	Historic	0	Bassian	20205	Southeast Australian Shelf	56	Temperate Australasia	11
147.875	-42.875	1982	Historic	0	Bassian	20205	Southeast Australian Shelf	56	Temperate Australasia	11
173.375	-42.875	1982	Historic	0	Central New Zealand	25199	Southern New Zealand	54	Temperate Australasia	11
-74.125	-42.625	1982	Historic	65.2384	Chiloense	20188	Magellanic	48	Temperate South America	9
-73.875	-42.625	1982	Historic	55.4821	Chiloense	20188	Magellanic	48	Temperate South America	9
-73.625	-42.625	1982	Historic	52.2135	Chiloense	20188	Magellanic	48	Temperate South America	9
-73.375	-42.625	1982	Historic	49.662	Chiloense	20188	Magellanic	48	Temperate South America	9
-73.125	-42.625	1982	Historic	60.4026	Chiloense	20188	Magellanic	48	Temperate South America	9
-72.875	-42.625	1982	Historic	51.1856	Chiloense	20188	Magellanic	48	Temperate South America	9
-72.625	-42.625	1982	Historic	48.1199	Chiloense	20188	Magellanic	48	Temperate South America	9
-72.375	-42.625	1982	Historic	47.8903	Chiloense	20188	Magellanic	48	Temperate South America	9
145.375	-42.625	1982	Historic	7.7742	Bassian	20205	Southeast Australian Shelf	56	Temperate Australasia	11
147.875	-42.625	1982	Historic	6.02083	Bassian	20205	Southeast Australian Shelf	56	Temperate Australasia	11
148.125	-42.625	1982	Historic	5.97537	Bassian	20205	Southeast Australian Shelf	56	Temperate Australasia	11
173.625	-42.625	1982	Historic	0	Central New Zealand	25199	Southern New Zealand	54	Temperate Australasia	11
-74.125	-42.375	1982	Historic	53.0803	Chiloense	20188	Magellanic	48	Temperate South America	9
-73.875	-42.375	1982	Historic	55.3304	Chiloense	20188	Magellanic	48	Temperate South America	9
-73.625	-42.375	1982	Historic	57.5853	Chiloense	20188	Magellanic	48	Temperate South America	9
-73.375	-42.375	1982	Historic	59.2859	Chiloense	20188	Magellanic	48	Temperate South America	9
-73.125	-42.375	1982	Historic	66.3666	Chiloense	20188	Magellanic	48	Temperate South America	9
-72.875	-42.375	1982	Historic	53.0518	Chiloense	20188	Magellanic	48	Temperate South America	9
-72.625	-42.375	1982	Historic	56.5293	Chiloense	20188	Magellanic	48	Temperate South America	9
-72.375	-42.375	1982	Historic	52.591	Chiloense	20188	Magellanic	48	Temperate South America	9
148.375	-42.375	1982	Historic	0	Bassian	20205	Southeast Australian Shelf	56	Temperate Australasia	11
171.375	-42.375	1982	Historic	5.70062	Central New Zealand	25199	Southern New Zealand	54	Temperate Australasia	11
173.625	-42.375	1982	Historic	0	Central New Zealand	25199	Southern New Zealand	54	Temperate Australasia	11
173.875	-42.375	1982	Historic	0	Central New Zealand	25199	Southern New Zealand	54	Temperate Australasia	11
-74.125	-42.125	1982	Historic	50.0217	Chiloense	20188	Magellanic	48	Temperate South America	9
-73.375	-42.125	1982	Historic	54.087	Chiloense	20188	Magellanic	48	Temperate South America	9
-73.125	-42.125	1982	Historic	59.8902	Chiloense	20188	Magellanic	48	Temperate South America	9
-72.625	-42.125	1982	Historic	48.7362	Chiloense	20188	Magellanic	48	Temperate South America	9
-72.375	-42.125	1982	Historic	48.9344	Chiloense	20188	Magellanic	48	Temperate South America	9
145.125	-42.125	1982	Historic	31.1781	Bassian	20205	Southeast Australian Shelf	56	Temperate Australasia	11
173.875	-42.125	1982	Historic	0	Central New Zealand	25199	Southern New Zealand	54	Temperate Australasia	11
-74.125	-41.875	1982	Historic	43.5376	Chiloense	20188	Magellanic	48	Temperate South America	9
-73.875	-41.875	1982	Historic	44.7915	Chiloense	20188	Magellanic	48	Temperate South America	9
-73.625	-41.875	1982	Historic	39.198	Chiloense	20188	Magellanic	48	Temperate South America	9
-73.375	-41.875	1982	Historic	48.8141	Chiloense	20188	Magellanic	48	Temperate South America	9
-73.125	-41.875	1982	Historic	41.7949	Chiloense	20188	Magellanic	48	Temperate South America	9
-72.875	-41.875	1982	Historic	16.5638	Chiloense	20188	Magellanic	48	Temperate South America	9
-72.625	-41.875	1982	Historic	42.4825	Chiloense	20188	Magellanic	48	Temperate South America	9
-72.375	-41.875	1982	Historic	45.4269	Chiloense	20188	Magellanic	48	Temperate South America	9
145.125	-41.875	1982	Historic	43.0121	Bassian	20205	Southeast Australian Shelf	56	Temperate Australasia	11
174.125	-41.875	1982	Historic	0	Central New Zealand	25199	Southern New Zealand	54	Temperate Australasia	11
-73.875	-41.625	1982	Historic	51.176	Chiloense	20188	Magellanic	48	Temperate South America	9
-73.625	-41.625	1982	Historic	33.8193	Chiloense	20188	Magellanic	48	Temperate South America	9
-73.375	-41.625	1982	Historic	40.0833	Chiloense	20188	Magellanic	48	Temperate South America	9
-73.125	-41.625	1982	Historic	49.7329	Chiloense	20188	Magellanic	48	Temperate South America	9
-72.875	-41.625	1982	Historic	48.6814	Chiloense	20188	Magellanic	48	Temperate South America	9
-72.625	-41.625	1982	Historic	42.6887	Chiloense	20188	Magellanic	48	Temperate South America	9
-72.375	-41.625	1982	Historic	45.3116	Chiloense	20188	Magellanic	48	Temperate South America	9
144.875	-41.625	1982	Historic	22.7555	Bassian	20205	Southeast Australian Shelf	56	Temperate Australasia	11
174.375	-41.625	1982	Historic	7.24243	Central New Zealand	25199	Southern New Zealand	54	Temperate Australasia	11
175.125	-41.625	1982	Historic	15.3443	Central New Zealand	25199	Southern New Zealand	54	Temperate Australasia	11
175.375	-41.625	1982	Historic	10.8414	Central New Zealand	25199	Southern New Zealand	54	Temperate Australasia	11
-73.875	-41.375	1982	Historic	43.7842	Araucanian	20178	Warm Temperate Southeastern Pacific	45	Temperate South America	9
-72.875	-41.375	1982	Historic	38.9562	Chiloense	20188	Magellanic	48	Temperate South America	9
-72.375	-41.375	1982	Historic	49.8541	Chiloense	20188	Magellanic	48	Temperate South America	9
144.875	-41.375	1982	Historic	0	Bassian	20205	Southeast Australian Shelf	56	Temperate Australasia	11
148.375	-41.375	1982	Historic	0	Bassian	20205	Southeast Australian Shelf	56	Temperate Australasia	11
173.875	-41.375	1982	Historic	6.6609	Central New Zealand	25199	Southern New Zealand	54	Temperate Australasia	11
174.125	-41.375	1982	Historic	7.4659	Central New Zealand	25199	Southern New Zealand	54	Temperate Australasia	11
174.375	-41.375	1982	Historic	7.55901	Central New Zealand	25199	Southern New Zealand	54	Temperate Australasia	11
174.625	-41.375	1982	Historic	7.9863	Central New Zealand	25199	Southern New Zealand	54	Temperate Australasia	11
174.875	-41.375	1982	Historic	18.0333	Central New Zealand	25199	Southern New Zealand	54	Temperate Australasia	11
175.125	-41.375	1982	Historic	27.3259	Central New Zealand	25199	Southern New Zealand	54	Temperate Australasia	11
175.625	-41.375	1982	Historic	0	Central New Zealand	25199	Southern New Zealand	54	Temperate Australasia	11
175.875	-41.375	1982	Historic	0	Central New Zealand	25199	Southern New Zealand	54	Temperate Australasia	11
-73.875	-41.125	1982	Historic	48.6655	Araucanian	20178	Warm Temperate Southeastern Pacific	45	Temperate South America	9
144.625	-41.125	1982	Historic	0	Bassian	20205	Southeast Australian Shelf	56	Temperate Australasia	11
145.875	-41.125	1982	Historic	0	Bassian	20205	Southeast Australian Shelf	56	Temperate Australasia	11
146.875	-41.125	1982	Historic	0	Bassian	20205	Southeast Australian Shelf	56	Temperate Australasia	11
148.375	-41.125	1982	Historic	0	Bassian	20205	Southeast Australian Shelf	56	Temperate Australasia	11
173.125	-41.125	1982	Historic	0	Central New Zealand	25199	Southern New Zealand	54	Temperate Australasia	11
173.375	-41.125	1982	Historic	0	Central New Zealand	25199	Southern New Zealand	54	Temperate Australasia	11
173.875	-41.125	1982	Historic	0	Central New Zealand	25199	Southern New Zealand	54	Temperate Australasia	11
174.125	-41.125	1982	Historic	6.68309	Central New Zealand	25199	Southern New Zealand	54	Temperate Australasia	11
174.375	-41.125	1982	Historic	7.51182	Central New Zealand	25199	Southern New Zealand	54	Temperate Australasia	11
174.625	-41.125	1982	Historic	7.3493	Central New Zealand	25199	Southern New Zealand	54	Temperate Australasia	11
174.875	-41.125	1982	Historic	7.70843	Central New Zealand	25199	Southern New Zealand	54	Temperate Australasia	11
175.875	-41.125	1982	Historic	0	Central New Zealand	25199	Southern New Zealand	54	Temperate Australasia	11
176.125	-41.125	1982	Historic	0	Central New Zealand	25199	Southern New Zealand	54	Temperate Australasia	11
-73.875	-40.875	1982	Historic	42.4521	Araucanian	20178	Warm Temperate Southeastern Pacific	45	Temperate South America	9
148.125	-40.875	1982	Historic	0	Bassian	20205	Southeast Australian Shelf	56	Temperate Australasia	11
148.375	-40.875	1982	Historic	0	Bassian	20205	Southeast Australian Shelf	56	Temperate Australasia	11
172.125	-40.875	1982	Historic	0	Central New Zealand	25199	Southern New Zealand	54	Temperate Australasia	11
172.875	-40.875	1982	Historic	0	Central New Zealand	25199	Southern New Zealand	54	Temperate Australasia	11
173.125	-40.875	1982	Historic	0	Central New Zealand	25199	Southern New Zealand	54	Temperate Australasia	11
173.875	-40.875	1982	Historic	0	Central New Zealand	25199	Southern New Zealand	54	Temperate Australasia	11
174.125	-40.875	1982	Historic	0	Central New Zealand	25199	Southern New Zealand	54	Temperate Australasia	11
174.875	-40.875	1982	Historic	7.89604	Central New Zealand	25199	Southern New Zealand	54	Temperate Australasia	11
176.125	-40.875	1982	Historic	0	Central New Zealand	25199	Southern New Zealand	54	Temperate Australasia	11
-73.875	-40.625	1982	Historic	22.5765	Araucanian	20178	Warm Temperate Southeastern Pacific	45	Temperate South America	9
-73.625	-40.625	1982	Historic	23.605	Araucanian	20178	Warm Temperate Southeastern Pacific	45	Temperate South America	9
144.875	-40.625	1982	Historic	0	Bassian	20205	Southeast Australian Shelf	56	Temperate Australasia	11
173.875	-40.625	1982	Historic	0	Central New Zealand	25199	Southern New Zealand	54	Temperate Australasia	11
176.375	-40.625	1982	Historic	0	Central New Zealand	25199	Southern New Zealand	54	Temperate Australasia	11
-73.875	-40.375	1982	Historic	59.0255	Araucanian	20178	Warm Temperate Southeastern Pacific	45	Temperate South America	9
-73.625	-40.375	1982	Historic	37.2731	Araucanian	20178	Warm Temperate Southeastern Pacific	45	Temperate South America	9
-10.125	-40.375	1982	Historic	205.165	Tristan Gough	20189	Tristan Gough	49	Temperate South America	9
-9.875	-40.375	1982	Historic	176.395	Tristan Gough	20189	Tristan Gough	49	Temperate South America	9
-73.625	-40.125	1982	Historic	54.9238	Araucanian	20178	Warm Temperate Southeastern Pacific	45	Temperate South America	9
-10.125	-40.125	1982	Historic	215.926	Tristan Gough	20189	Tristan Gough	49	Temperate South America	9
-9.875	-40.125	1982	Historic	163.321	Tristan Gough	20189	Tristan Gough	49	Temperate South America	9
-73.625	-39.875	1982	Historic	65.0114	Araucanian	20178	Warm Temperate Southeastern Pacific	45	Temperate South America	9
-73.375	-39.875	1982	Historic	72.0265	Araucanian	20178	Warm Temperate Southeastern Pacific	45	Temperate South America	9
-73.375	-39.625	1982	Historic	81.5712	Araucanian	20178	Warm Temperate Southeastern Pacific	45	Temperate South America	9
-73.125	-39.625	1982	Historic	81.5304	Araucanian	20178	Warm Temperate Southeastern Pacific	45	Temperate South America	9
-73.375	-39.375	1982	Historic	92.6802	Araucanian	20178	Warm Temperate Southeastern Pacific	45	Temperate South America	9
-73.125	-39.375	1982	Historic	82.1622	Araucanian	20178	Warm Temperate Southeastern Pacific	45	Temperate South America	9
-73.375	-39.125	1982	Historic	83.4173	Araucanian	20178	Warm Temperate Southeastern Pacific	45	Temperate South America	9
-73.125	-39.125	1982	Historic	80.5793	Araucanian	20178	Warm Temperate Southeastern Pacific	45	Temperate South America	9
146.125	-39.125	1982	Historic	62.7574	Cape Howe	20204	Southeast Australian Shelf	56	Temperate Australasia	11
146.375	-39.125	1982	Historic	69.8964	Cape Howe	20204	Southeast Australian Shelf	56	Temperate Australasia	11
-73.375	-38.875	1982	Historic	95.3717	Araucanian	20178	Warm Temperate Southeastern Pacific	45	Temperate South America	9
143.125	-38.875	1982	Historic	37.3199	Western Bassian	20206	Southeast Australian Shelf	56	Temperate Australasia	11
143.375	-38.875	1982	Historic	36.3942	Western Bassian	20206	Southeast Australian Shelf	56	Temperate Australasia	11
143.625	-38.875	1982	Historic	38.3647	Western Bassian	20206	Southeast Australian Shelf	56	Temperate Australasia	11
145.875	-38.875	1982	Historic	61.8678	Bassian	20205	Southeast Australian Shelf	56	Temperate Australasia	11
146.125	-38.875	1982	Historic	64.1864	Cape Howe	20204	Southeast Australian Shelf	56	Temperate Australasia	11
146.625	-38.875	1982	Historic	104.054	Cape Howe	20204	Southeast Australian Shelf	56	Temperate Australasia	11
-73.625	-38.625	1982	Historic	74.9319	Araucanian	20178	Warm Temperate Southeastern Pacific	45	Temperate South America	9
-73.375	-38.625	1982	Historic	73.4402	Araucanian	20178	Warm Temperate Southeastern Pacific	45	Temperate South America	9
142.875	-38.625	1982	Historic	69.5351	Western Bassian	20206	Southeast Australian Shelf	56	Temperate Australasia	11
143.125	-38.625	1982	Historic	41.6267	Western Bassian	20206	Southeast Australian Shelf	56	Temperate Australasia	11
143.875	-38.625	1982	Historic	51.5048	Bassian	20205	Southeast Australian Shelf	56	Temperate Australasia	11
145.125	-38.625	1982	Historic	45.8063	Bassian	20205	Southeast Australian Shelf	56	Temperate Australasia	11
145.375	-38.625	1982	Historic	50.7348	Bassian	20205	Southeast Australian Shelf	56	Temperate Australasia	11
145.625	-38.625	1982	Historic	49.8606	Bassian	20205	Southeast Australian Shelf	56	Temperate Australasia	11
-73.875	-38.375	1982	Historic	74.392	Araucanian	20178	Warm Temperate Southeastern Pacific	45	Temperate South America	9
-73.625	-38.375	1982	Historic	89.9663	Araucanian	20178	Warm Temperate Southeastern Pacific	45	Temperate South America	9
-73.375	-38.375	1982	Historic	70.0311	Araucanian	20178	Warm Temperate Southeastern Pacific	45	Temperate South America	9
141.625	-38.375	1982	Historic	44.7468	Western Bassian	20206	Southeast Australian Shelf	56	Temperate Australasia	11
142.125	-38.375	1982	Historic	72.3753	Western Bassian	20206	Southeast Australian Shelf	56	Temperate Australasia	11
142.375	-38.375	1982	Historic	96.1786	Western Bassian	20206	Southeast Australian Shelf	56	Temperate Australasia	11
142.625	-38.375	1982	Historic	93.6502	Western Bassian	20206	Southeast Australian Shelf	56	Temperate Australasia	11
144.125	-38.375	1982	Historic	52.7641	Bassian	20205	Southeast Australian Shelf	56	Temperate Australasia	11
144.375	-38.375	1982	Historic	57.9835	Bassian	20205	Southeast Australian Shelf	56	Temperate Australasia	11
144.625	-38.375	1982	Historic	46.121	Bassian	20205	Southeast Australian Shelf	56	Temperate Australasia	11
144.875	-38.375	1982	Historic	27.8666	Bassian	20205	Southeast Australian Shelf	56	Temperate Australasia	11
145.125	-38.375	1982	Historic	41.4108	Bassian	20205	Southeast Australian Shelf	56	Temperate Australasia	11
-73.375	-38.125	1982	Historic	94.2995	Araucanian	20178	Warm Temperate Southeastern Pacific	45	Temperate South America	9
140.625	-38.125	1982	Historic	21.0588	Western Bassian	20206	Southeast Australian Shelf	56	Temperate Australasia	11
140.875	-38.125	1982	Historic	33.8374	Western Bassian	20206	Southeast Australian Shelf	56	Temperate Australasia	11
141.125	-38.125	1982	Historic	33.115	Western Bassian	20206	Southeast Australian Shelf	56	Temperate Australasia	11
-73.625	-37.875	1982	Historic	108.726	Araucanian	20178	Warm Temperate Southeastern Pacific	45	Temperate South America	9
140.375	-37.875	1982	Historic	14.4666	Western Bassian	20206	Southeast Australian Shelf	56	Temperate Australasia	11
148.625	-37.875	1982	Historic	7.6039	Cape Howe	20204	Southeast Australian Shelf	56	Temperate Australasia	11
148.875	-37.875	1982	Historic	0	Cape Howe	20204	Southeast Australian Shelf	56	Temperate Australasia	11
149.125	-37.875	1982	Historic	0	Cape Howe	20204	Southeast Australian Shelf	56	Temperate Australasia	11
149.375	-37.875	1982	Historic	0	Cape Howe	20204	Southeast Australian Shelf	56	Temperate Australasia	11
149.625	-37.875	1982	Historic	0	Cape Howe	20204	Southeast Australian Shelf	56	Temperate Australasia	11
-73.625	-37.625	1982	Historic	108.667	Araucanian	20178	Warm Temperate Southeastern Pacific	45	Temperate South America	9
140.125	-37.625	1982	Historic	16.8936	Western Bassian	20206	Southeast Australian Shelf	56	Temperate Australasia	11
149.625	-37.625	1982	Historic	0	Cape Howe	20204	Southeast Australian Shelf	56	Temperate Australasia	11
149.875	-37.625	1982	Historic	0	Cape Howe	20204	Southeast Australian Shelf	56	Temperate Australasia	11
-73.625	-37.375	1982	Historic	122.509	Araucanian	20178	Warm Temperate Southeastern Pacific	45	Temperate South America	9
-12.625	-37.375	1982	Historic	53.7146	Tristan Gough	20189	Tristan Gough	49	Temperate South America	9
-12.375	-37.375	1982	Historic	43.846	Tristan Gough	20189	Tristan Gough	49	Temperate South America	9
139.875	-37.375	1982	Historic	32.1424	Western Bassian	20206	Southeast Australian Shelf	56	Temperate Australasia	11
140.125	-37.375	1982	Historic	20.2271	Western Bassian	20206	Southeast Australian Shelf	56	Temperate Australasia	11
-73.625	-37.125	1982	Historic	140.06	Araucanian	20178	Warm Temperate Southeastern Pacific	45	Temperate South America	9
-73.375	-37.125	1982	Historic	139.359	Araucanian	20178	Warm Temperate Southeastern Pacific	45	Temperate South America	9
-73.125	-37.125	1982	Historic	139.943	Araucanian	20178	Warm Temperate Southeastern Pacific	45	Temperate South America	9
-12.375	-37.125	1982	Historic	53.2461	Tristan Gough	20189	Tristan Gough	49	Temperate South America	9
-12.125	-37.125	1982	Historic	41.1078	Tristan Gough	20189	Tristan Gough	49	Temperate South America	9
139.625	-37.125	1982	Historic	32.3268	Western Bassian	20206	Southeast Australian Shelf	56	Temperate Australasia	11
-73.625	-36.875	1982	Historic	145.258	Araucanian	20178	Warm Temperate Southeastern Pacific	45	Temperate South America	9
-73.125	-36.875	1982	Historic	143.247	Araucanian	20178	Warm Temperate Southeastern Pacific	45	Temperate South America	9
139.625	-36.875	1982	Historic	84.5541	Western Bassian	20206	Southeast Australian Shelf	56	Temperate Australasia	11
-73.125	-36.625	1982	Historic	137.258	Araucanian	20178	Warm Temperate Southeastern Pacific	45	Temperate South America	9
-72.875	-36.625	1982	Historic	150.564	Araucanian	20178	Warm Temperate Southeastern Pacific	45	Temperate South America	9
-72.875	-36.375	1982	Historic	150.855	Araucanian	20178	Warm Temperate Southeastern Pacific	45	Temperate South America	9
-72.875	-36.125	1982	Historic	141.508	Araucanian	20178	Warm Temperate Southeastern Pacific	45	Temperate South America	9
-72.875	-35.875	1982	Historic	135.69	Araucanian	20178	Warm Temperate Southeastern Pacific	45	Temperate South America	9
-72.625	-35.875	1982	Historic	146.386	Araucanian	20178	Warm Temperate Southeastern Pacific	45	Temperate South America	9
-72.625	-35.625	1982	Historic	128.679	Araucanian	20178	Warm Temperate Southeastern Pacific	45	Temperate South America	9
-72.625	-35.375	1982	Historic	122.3	Araucanian	20178	Warm Temperate Southeastern Pacific	45	Temperate South America	9
-72.375	-35.375	1982	Historic	125.586	Araucanian	20178	Warm Temperate Southeastern Pacific	45	Temperate South America	9
-72.375	-35.125	1982	Historic	116.441	Araucanian	20178	Warm Temperate Southeastern Pacific	45	Temperate South America	9
-72.125	-34.875	1982	Historic	91.2382	Araucanian	20178	Warm Temperate Southeastern Pacific	45	Temperate South America	9
19.625	-34.875	1982	Historic	0	Agulhas Bank	20192	Agulhas	51	Temperate Southern Africa	10
19.875	-34.875	1982	Historic	0	Agulhas Bank	20192	Agulhas	51	Temperate Southern Africa	10
20.125	-34.875	1982	Historic	0	Agulhas Bank	20192	Agulhas	51	Temperate Southern Africa	10
-72.125	-34.625	1982	Historic	94.525	Araucanian	20178	Warm Temperate Southeastern Pacific	45	Temperate South America	9
19.375	-34.625	1982	Historic	0	Agulhas Bank	20192	Agulhas	51	Temperate Southern Africa	10
19.625	-34.625	1982	Historic	0	Agulhas Bank	20192	Agulhas	51	Temperate Southern Africa	10
20.125	-34.625	1982	Historic	0	Agulhas Bank	20192	Agulhas	51	Temperate Southern Africa	10
20.375	-34.625	1982	Historic	0	Agulhas Bank	20192	Agulhas	51	Temperate Southern Africa	10
-72.125	-34.375	1982	Historic	96.3866	Araucanian	20178	Warm Temperate Southeastern Pacific	45	Temperate South America	9
-71.875	-34.375	1982	Historic	95.3031	Araucanian	20178	Warm Temperate Southeastern Pacific	45	Temperate South America	9
18.375	-34.375	1982	Historic	0	Namaqua	20191	Benguela	50	Temperate Southern Africa	10
18.875	-34.375	1982	Historic	0	Agulhas Bank	20192	Agulhas	51	Temperate Southern Africa	10
19.125	-34.375	1982	Historic	0	Agulhas Bank	20192	Agulhas	51	Temperate Southern Africa	10
19.375	-34.375	1982	Historic	0	Agulhas Bank	20192	Agulhas	51	Temperate Southern Africa	10
20.625	-34.375	1982	Historic	0	Agulhas Bank	20192	Agulhas	51	Temperate Southern Africa	10
20.875	-34.375	1982	Historic	0	Agulhas Bank	20192	Agulhas	51	Temperate Southern Africa	10
21.125	-34.375	1982	Historic	0	Agulhas Bank	20192	Agulhas	51	Temperate Southern Africa	10
21.375	-34.375	1982	Historic	0	Agulhas Bank	20192	Agulhas	51	Temperate Southern Africa	10
21.875	-34.375	1982	Historic	0	Agulhas Bank	20192	Agulhas	51	Temperate Southern Africa	10
-72.125	-34.125	1982	Historic	97.0446	Araucanian	20178	Warm Temperate Southeastern Pacific	45	Temperate South America	9
-71.875	-34.125	1982	Historic	97.3387	Araucanian	20178	Warm Temperate Southeastern Pacific	45	Temperate South America	9
18.375	-34.125	1982	Historic	0	Namaqua	20191	Benguela	50	Temperate Southern Africa	10
18.625	-34.125	1982	Historic	0	Agulhas Bank	20192	Agulhas	51	Temperate Southern Africa	10
18.875	-34.125	1982	Historic	0	Agulhas Bank	20192	Agulhas	51	Temperate Southern Africa	10
-71.875	-33.875	1982	Historic	114.901	Araucanian	20178	Warm Temperate Southeastern Pacific	45	Temperate South America	9
18.375	-33.875	1982	Historic	0	Namaqua	20191	Benguela	50	Temperate Southern Africa	10
-71.625	-33.625	1982	Historic	119.694	Araucanian	20178	Warm Temperate Southeastern Pacific	45	Temperate South America	9
18.375	-33.625	1982	Historic	0	Namaqua	20191	Benguela	50	Temperate Southern Africa	10
-71.625	-33.375	1982	Historic	113.56	Araucanian	20178	Warm Temperate Southeastern Pacific	45	Temperate South America	9
18.125	-33.375	1982	Historic	0	Namaqua	20191	Benguela	50	Temperate Southern Africa	10
18.375	-33.375	1982	Historic	0	Namaqua	20191	Benguela	50	Temperate Southern Africa	10
-71.625	-33.125	1982	Historic	108.532	Central Chile	20177	Warm Temperate Southeastern Pacific	45	Temperate South America	9
17.875	-33.125	1982	Historic	0	Namaqua	20191	Benguela	50	Temperate Southern Africa	10
18.125	-33.125	1982	Historic	0	Namaqua	20191	Benguela	50	Temperate Southern Africa	10
-71.625	-32.875	1982	Historic	102.358	Central Chile	20177	Warm Temperate Southeastern Pacific	45	Temperate South America	9
-71.375	-32.875	1982	Historic	98.1754	Central Chile	20177	Warm Temperate Southeastern Pacific	45	Temperate South America	9
17.875	-32.875	1982	Historic	0	Namaqua	20191	Benguela	50	Temperate Southern Africa	10
18.125	-32.875	1982	Historic	0	Namaqua	20191	Benguela	50	Temperate Southern Africa	10
-71.625	-32.625	1982	Historic	93.1185	Central Chile	20177	Warm Temperate Southeastern Pacific	45	Temperate South America	9
-71.375	-32.625	1982	Historic	95.6693	Central Chile	20177	Warm Temperate Southeastern Pacific	45	Temperate South America	9
17.875	-32.625	1982	Historic	0	Namaqua	20191	Benguela	50	Temperate Southern Africa	10
18.125	-32.625	1982	Historic	0	Namaqua	20191	Benguela	50	Temperate Southern Africa	10
-71.375	-32.375	1982	Historic	94.4782	Central Chile	20177	Warm Temperate Southeastern Pacific	45	Temperate South America	9
18.375	-32.375	1982	Historic	0	Namaqua	20191	Benguela	50	Temperate Southern Africa	10
-71.625	-32.125	1982	Historic	80.1921	Central Chile	20177	Warm Temperate Southeastern Pacific	45	Temperate South America	9
18.375	-32.125	1982	Historic	0	Namaqua	20191	Benguela	50	Temperate Southern Africa	10
-71.625	-31.875	1982	Historic	91.324	Central Chile	20177	Warm Temperate Southeastern Pacific	45	Temperate South America	9
-71.375	-31.875	1982	Historic	94.9442	Central Chile	20177	Warm Temperate Southeastern Pacific	45	Temperate South America	9
18.125	-31.875	1982	Historic	0	Namaqua	20191	Benguela	50	Temperate Southern Africa	10
18.375	-31.875	1982	Historic	0	Namaqua	20191	Benguela	50	Temperate Southern Africa	10
-71.625	-31.625	1982	Historic	109.145	Central Chile	20177	Warm Temperate Southeastern Pacific	45	Temperate South America	9
18.125	-31.625	1982	Historic	0	Namaqua	20191	Benguela	50	Temperate Southern Africa	10
-71.625	-31.375	1982	Historic	129.515	Central Chile	20177	Warm Temperate Southeastern Pacific	45	Temperate South America	9
17.875	-31.375	1982	Historic	0	Namaqua	20191	Benguela	50	Temperate Southern Africa	10
18.125	-31.375	1982	Historic	0	Namaqua	20191	Benguela	50	Temperate Southern Africa	10
-71.625	-31.125	1982	Historic	146.43	Central Chile	20177	Warm Temperate Southeastern Pacific	45	Temperate South America	9
17.625	-31.125	1982	Historic	0	Namaqua	20191	Benguela	50	Temperate Southern Africa	10
17.875	-31.125	1982	Historic	0	Namaqua	20191	Benguela	50	Temperate Southern Africa	10
-71.625	-30.875	1982	Historic	150.974	Central Chile	20177	Warm Temperate Southeastern Pacific	45	Temperate South America	9
17.625	-30.875	1982	Historic	0	Namaqua	20191	Benguela	50	Temperate Southern Africa	10
-71.625	-30.625	1982	Historic	132.967	Central Chile	20177	Warm Temperate Southeastern Pacific	45	Temperate South America	9
17.375	-30.625	1982	Historic	0	Namaqua	20191	Benguela	50	Temperate Southern Africa	10
17.625	-30.625	1982	Historic	0	Namaqua	20191	Benguela	50	Temperate Southern Africa	10
-71.625	-30.375	1982	Historic	115.817	Central Chile	20177	Warm Temperate Southeastern Pacific	45	Temperate South America	9
17.375	-30.375	1982	Historic	0	Namaqua	20191	Benguela	50	Temperate Southern Africa	10
-71.625	-30.125	1982	Historic	101.356	Central Chile	20177	Warm Temperate Southeastern Pacific	45	Temperate South America	9
-71.375	-30.125	1982	Historic	85.6299	Central Chile	20177	Warm Temperate Southeastern Pacific	45	Temperate South America	9
17.125	-30.125	1982	Historic	0	Namaqua	20191	Benguela	50	Temperate Southern Africa	10
17.375	-30.125	1982	Historic	0	Namaqua	20191	Benguela	50	Temperate Southern Africa	10
-71.375	-29.875	1982	Historic	80.5152	Central Chile	20177	Warm Temperate Southeastern Pacific	45	Temperate South America	9
17.125	-29.875	1982	Historic	0	Namaqua	20191	Benguela	50	Temperate Southern Africa	10
-71.375	-29.625	1982	Historic	88.4061	Central Chile	20177	Warm Temperate Southeastern Pacific	45	Temperate South America	9
16.875	-29.625	1982	Historic	0	Namaqua	20191	Benguela	50	Temperate Southern Africa	10
17.125	-29.625	1982	Historic	0	Namaqua	20191	Benguela	50	Temperate Southern Africa	10
-71.625	-29.375	1982	Historic	90.8663	Central Chile	20177	Warm Temperate Southeastern Pacific	45	Temperate South America	9
-71.375	-29.375	1982	Historic	100.748	Central Chile	20177	Warm Temperate Southeastern Pacific	45	Temperate South America	9
16.875	-29.375	1982	Historic	0	Namaqua	20191	Benguela	50	Temperate Southern Africa	10
-71.625	-29.125	1982	Historic	125.638	Central Chile	20177	Warm Temperate Southeastern Pacific	45	Temperate South America	9
-71.375	-29.125	1982	Historic	110.102	Central Chile	20177	Warm Temperate Southeastern Pacific	45	Temperate South America	9
16.625	-29.125	1982	Historic	0	Namaqua	20191	Benguela	50	Temperate Southern Africa	10
16.875	-29.125	1982	Historic	0	Namaqua	20191	Benguela	50	Temperate Southern Africa	10
-71.625	-28.875	1982	Historic	166.173	Central Chile	20177	Warm Temperate Southeastern Pacific	45	Temperate South America	9
-71.375	-28.875	1982	Historic	146.526	Central Chile	20177	Warm Temperate Southeastern Pacific	45	Temperate South America	9
16.625	-28.875	1982	Historic	0	Namaqua	20191	Benguela	50	Temperate Southern Africa	10
-71.375	-28.625	1982	Historic	136.775	Central Chile	20177	Warm Temperate Southeastern Pacific	45	Temperate South America	9
16.375	-28.625	1982	Historic	0	Namaqua	20191	Benguela	50	Temperate Southern Africa	10
16.625	-28.625	1982	Historic	0	Namaqua	20191	Benguela	50	Temperate Southern Africa	10
-71.375	-28.375	1982	Historic	142.982	Central Chile	20177	Warm Temperate Southeastern Pacific	45	Temperate South America	9
-71.125	-28.375	1982	Historic	140.358	Central Chile	20177	Warm Temperate Southeastern Pacific	45	Temperate South America	9
-71.125	-28.125	1982	Historic	155.202	Central Chile	20177	Warm Temperate Southeastern Pacific	45	Temperate South America	9
-71.125	-27.875	1982	Historic	204.389	Central Chile	20177	Warm Temperate Southeastern Pacific	45	Temperate South America	9
-71.125	-27.625	1982	Historic	185.827	Central Chile	20177	Warm Temperate Southeastern Pacific	45	Temperate South America	9
-70.875	-27.625	1982	Historic	154.242	Central Chile	20177	Warm Temperate Southeastern Pacific	45	Temperate South America	9
15.625	-27.625	1982	Historic	0	Namaqua	20191	Benguela	50	Temperate Southern Africa	10
-70.875	-27.375	1982	Historic	162.208	Central Chile	20177	Warm Temperate Southeastern Pacific	45	Temperate South America	9
-71.125	-27.125	1982	Historic	158.523	Central Chile	20177	Warm Temperate Southeastern Pacific	45	Temperate South America	9
-70.875	-27.125	1982	Historic	163.113	Central Chile	20177	Warm Temperate Southeastern Pacific	45	Temperate South America	9
15.125	-27.125	1982	Historic	0	Namaqua	20191	Benguela	50	Temperate Southern Africa	10
15.375	-27.125	1982	Historic	0	Namaqua	20191	Benguela	50	Temperate Southern Africa	10
-70.875	-26.875	1982	Historic	159.092	Central Chile	20177	Warm Temperate Southeastern Pacific	45	Temperate South America	9
-70.625	-26.875	1982	Historic	160.897	Central Chile	20177	Warm Temperate Southeastern Pacific	45	Temperate South America	9
15.125	-26.875	1982	Historic	0	Namaqua	20191	Benguela	50	Temperate Southern Africa	10
-70.875	-26.625	1982	Historic	151.553	Central Chile	20177	Warm Temperate Southeastern Pacific	45	Temperate South America	9
-70.625	-26.625	1982	Historic	149.817	Central Chile	20177	Warm Temperate Southeastern Pacific	45	Temperate South America	9
15.125	-26.625	1982	Historic	8.5537	Namaqua	20191	Benguela	50	Temperate Southern Africa	10
-70.875	-26.375	1982	Historic	133.897	Central Chile	20177	Warm Temperate Southeastern Pacific	45	Temperate South America	9
-70.625	-26.375	1982	Historic	140.154	Central Chile	20177	Warm Temperate Southeastern Pacific	45	Temperate South America	9
14.875	-26.375	1982	Historic	14.4836	Namaqua	20191	Benguela	50	Temperate Southern Africa	10
-70.875	-26.125	1982	Historic	159.915	Central Chile	20177	Warm Temperate Southeastern Pacific	45	Temperate South America	9
-70.625	-26.125	1982	Historic	130.349	Central Chile	20177	Warm Temperate Southeastern Pacific	45	Temperate South America	9
14.875	-26.125	1982	Historic	20.7071	Namaqua	20191	Benguela	50	Temperate Southern Africa	10
-70.875	-25.875	1982	Historic	173.431	Central Chile	20177	Warm Temperate Southeastern Pacific	45	Temperate South America	9
-70.625	-25.875	1982	Historic	151.68	Central Chile	20177	Warm Temperate Southeastern Pacific	45	Temperate South America	9
-70.625	-25.625	1982	Historic	171.299	Central Chile	20177	Warm Temperate Southeastern Pacific	45	Temperate South America	9
-70.875	-25.375	1982	Historic	224.876	Central Chile	20177	Warm Temperate Southeastern Pacific	45	Temperate South America	9
-70.625	-25.375	1982	Historic	186.144	Central Chile	20177	Warm Temperate Southeastern Pacific	45	Temperate South America	9
-70.375	-25.375	1982	Historic	189.961	Central Chile	20177	Warm Temperate Southeastern Pacific	45	Temperate South America	9
-70.875	-25.125	1982	Historic	240.668	Central Chile	20177	Warm Temperate Southeastern Pacific	45	Temperate South America	9
-70.625	-25.125	1982	Historic	246.698	Central Chile	20177	Warm Temperate Southeastern Pacific	45	Temperate South America	9
-70.375	-25.125	1982	Historic	243.184	Central Chile	20177	Warm Temperate Southeastern Pacific	45	Temperate South America	9
-70.625	-23.375	1982	Historic	246.261	Humboldtian	20176	Warm Temperate Southeastern Pacific	45	Temperate South America	9
-70.625	-23.125	1982	Historic	279.801	Humboldtian	20176	Warm Temperate Southeastern Pacific	45	Temperate South America	9
-70.375	-22.625	1982	Historic	307.605	Humboldtian	20176	Warm Temperate Southeastern Pacific	45	Temperate South America	9
-70.375	-22.375	1982	Historic	301.729	Humboldtian	20176	Warm Temperate Southeastern Pacific	45	Temperate South America	9
-70.125	-21.875	1982	Historic	234.256	Humboldtian	20176	Warm Temperate Southeastern Pacific	45	Temperate South America	9
-70.125	-21.625	1982	Historic	214.773	Humboldtian	20176	Warm Temperate Southeastern Pacific	45	Temperate South America	9
-70.125	-21.125	1982	Historic	211.787	Humboldtian	20176	Warm Temperate Southeastern Pacific	45	Temperate South America	9
-70.125	-20.875	1982	Historic	213.902	Humboldtian	20176	Warm Temperate Southeastern Pacific	45	Temperate South America	9
-70.125	-20.625	1982	Historic	217.781	Humboldtian	20176	Warm Temperate Southeastern Pacific	45	Temperate South America	9
-70.125	-20.375	1982	Historic	201.82	Humboldtian	20176	Warm Temperate Southeastern Pacific	45	Temperate South America	9
-70.375	-18.375	1982	Historic	124.621	Humboldtian	20176	Warm Temperate Southeastern Pacific	45	Temperate South America	9
-70.875	-18.125	1982	Historic	150.925	Humboldtian	20176	Warm Temperate Southeastern Pacific	45	Temperate South America	9
-70.625	-18.125	1982	Historic	144.367	Humboldtian	20176	Warm Temperate Southeastern Pacific	45	Temperate South America	9
-71.125	-17.875	1982	Historic	112.861	Humboldtian	20176	Warm Temperate Southeastern Pacific	45	Temperate South America	9
-70.875	-17.875	1982	Historic	143.18	Humboldtian	20176	Warm Temperate Southeastern Pacific	45	Temperate South America	9
-71.375	-17.625	1982	Historic	97.3218	Humboldtian	20176	Warm Temperate Southeastern Pacific	45	Temperate South America	9
-71.625	-17.375	1982	Historic	81.0974	Humboldtian	20176	Warm Temperate Southeastern Pacific	45	Temperate South America	9
-71.375	-17.375	1982	Historic	95.0288	Humboldtian	20176	Warm Temperate Southeastern Pacific	45	Temperate South America	9
-72.125	-17.125	1982	Historic	80.1483	Humboldtian	20176	Warm Temperate Southeastern Pacific	45	Temperate South America	9
-71.875	-17.125	1982	Historic	79.8159	Humboldtian	20176	Warm Temperate Southeastern Pacific	45	Temperate South America	9
-71.625	-17.125	1982	Historic	74.7539	Humboldtian	20176	Warm Temperate Southeastern Pacific	45	Temperate South America	9
-72.375	-16.875	1982	Historic	102.543	Humboldtian	20176	Warm Temperate Southeastern Pacific	45	Temperate South America	9
-72.125	-16.875	1982	Historic	93.3454	Humboldtian	20176	Warm Temperate Southeastern Pacific	45	Temperate South America	9
-72.875	-16.625	1982	Historic	83.7013	Humboldtian	20176	Warm Temperate Southeastern Pacific	45	Temperate South America	9
-72.375	-16.625	1982	Historic	97.2983	Humboldtian	20176	Warm Temperate Southeastern Pacific	45	Temperate South America	9
-73.625	-16.375	1982	Historic	72.7668	Humboldtian	20176	Warm Temperate Southeastern Pacific	45	Temperate South America	9
-73.375	-16.375	1982	Historic	80.4778	Humboldtian	20176	Warm Temperate Southeastern Pacific	45	Temperate South America	9
-73.125	-16.375	1982	Historic	88.1413	Humboldtian	20176	Warm Temperate Southeastern Pacific	45	Temperate South America	9
-74.125	-16.125	1982	Historic	86.084	Humboldtian	20176	Warm Temperate Southeastern Pacific	45	Temperate South America	9
-73.875	-16.125	1982	Historic	87.1328	Humboldtian	20176	Warm Temperate Southeastern Pacific	45	Temperate South America	9
-73.625	-16.125	1982	Historic	79.0716	Humboldtian	20176	Warm Temperate Southeastern Pacific	45	Temperate South America	9
-74.375	-15.875	1982	Historic	81.4977	Humboldtian	20176	Warm Temperate Southeastern Pacific	45	Temperate South America	9
-74.125	-15.875	1982	Historic	77.1244	Humboldtian	20176	Warm Temperate Southeastern Pacific	45	Temperate South America	9
-74.875	-15.625	1982	Historic	111.656	Humboldtian	20176	Warm Temperate Southeastern Pacific	45	Temperate South America	9
-74.625	-15.625	1982	Historic	108.443	Humboldtian	20176	Warm Temperate Southeastern Pacific	45	Temperate South America	9
-74.375	-15.625	1982	Historic	98.33	Humboldtian	20176	Warm Temperate Southeastern Pacific	45	Temperate South America	9
-75.375	-15.375	1982	Historic	118.631	Humboldtian	20176	Warm Temperate Southeastern Pacific	45	Temperate South America	9
-75.125	-15.375	1982	Historic	126.743	Humboldtian	20176	Warm Temperate Southeastern Pacific	45	Temperate South America	9
-74.875	-15.375	1982	Historic	117.275	Humboldtian	20176	Warm Temperate Southeastern Pacific	45	Temperate South America	9
-75.375	-15.125	1982	Historic	123.73	Humboldtian	20176	Warm Temperate Southeastern Pacific	45	Temperate South America	9
-75.125	-15.125	1982	Historic	117.857	Humboldtian	20176	Warm Temperate Southeastern Pacific	45	Temperate South America	9
-75.625	-14.875	1982	Historic	127.637	Humboldtian	20176	Warm Temperate Southeastern Pacific	45	Temperate South America	9
-75.375	-14.875	1982	Historic	120.207	Humboldtian	20176	Warm Temperate Southeastern Pacific	45	Temperate South America	9
-75.875	-14.625	1982	Historic	139.015	Humboldtian	20176	Warm Temperate Southeastern Pacific	45	Temperate South America	9
-76.125	-14.375	1982	Historic	176.153	Humboldtian	20176	Warm Temperate Southeastern Pacific	45	Temperate South America	9
-75.875	-14.375	1982	Historic	156.597	Humboldtian	20176	Warm Temperate Southeastern Pacific	45	Temperate South America	9
-76.375	-14.125	1982	Historic	204.433	Humboldtian	20176	Warm Temperate Southeastern Pacific	45	Temperate South America	9
-76.375	-13.875	1982	Historic	225.471	Humboldtian	20176	Warm Temperate Southeastern Pacific	45	Temperate South America	9
-76.125	-13.875	1982	Historic	207.964	Humboldtian	20176	Warm Temperate Southeastern Pacific	45	Temperate South America	9
-76.375	-13.625	1982	Historic	233.364	Humboldtian	20176	Warm Temperate Southeastern Pacific	45	Temperate South America	9
-76.125	-13.625	1982	Historic	221.559	Humboldtian	20176	Warm Temperate Southeastern Pacific	45	Temperate South America	9
-114.375	27.125	1982	Historic	107.366	Southern California Bight	25059	Warm Temperate Northeast Pacific	11	Temperate Northern Pacific	3
-114.125	27.125	1982	Historic	120.686	Southern California Bight	25059	Warm Temperate Northeast Pacific	11	Temperate Northern Pacific	3
-114.625	27.375	1982	Historic	84.1776	Southern California Bight	25059	Warm Temperate Northeast Pacific	11	Temperate Northern Pacific	3
-114.375	27.375	1982	Historic	104.128	Southern California Bight	25059	Warm Temperate Northeast Pacific	11	Temperate Northern Pacific	3
-115.125	27.625	1982	Historic	95.5571	Southern California Bight	25059	Warm Temperate Northeast Pacific	11	Temperate Northern Pacific	3
-114.875	27.625	1982	Historic	55.9586	Southern California Bight	25059	Warm Temperate Northeast Pacific	11	Temperate Northern Pacific	3
-114.625	27.625	1982	Historic	66.2728	Southern California Bight	25059	Warm Temperate Northeast Pacific	11	Temperate Northern Pacific	3
-115.125	27.875	1982	Historic	66.2098	Southern California Bight	25059	Warm Temperate Northeast Pacific	11	Temperate Northern Pacific	3
-115.375	28.125	1982	Historic	138.061	Southern California Bight	25059	Warm Temperate Northeast Pacific	11	Temperate Northern Pacific	3
-115.125	28.125	1982	Historic	62.2979	Southern California Bight	25059	Warm Temperate Northeast Pacific	11	Temperate Northern Pacific	3
-115.625	28.375	1982	Historic	149.351	Southern California Bight	25059	Warm Temperate Northeast Pacific	11	Temperate Northern Pacific	3
-115.375	28.375	1982	Historic	132.736	Southern California Bight	25059	Warm Temperate Northeast Pacific	11	Temperate Northern Pacific	3
-115.125	28.375	1982	Historic	100.723	Southern California Bight	25059	Warm Temperate Northeast Pacific	11	Temperate Northern Pacific	3
-114.625	29.125	1982	Historic	69.0064	Southern California Bight	25059	Warm Temperate Northeast Pacific	11	Temperate Northern Pacific	3
-115.125	29.375	1982	Historic	44.2206	Southern California Bight	25059	Warm Temperate Northeast Pacific	11	Temperate Northern Pacific	3
-114.875	29.375	1982	Historic	55.9131	Southern California Bight	25059	Warm Temperate Northeast Pacific	11	Temperate Northern Pacific	3
-115.875	29.625	1982	Historic	60.2215	Southern California Bight	25059	Warm Temperate Northeast Pacific	11	Temperate Northern Pacific	3
-115.625	29.625	1982	Historic	46.7159	Southern California Bight	25059	Warm Temperate Northeast Pacific	11	Temperate Northern Pacific	3
-115.375	29.625	1982	Historic	37.4294	Southern California Bight	25059	Warm Temperate Northeast Pacific	11	Temperate Northern Pacific	3
-115.875	29.875	1982	Historic	41.9745	Southern California Bight	25059	Warm Temperate Northeast Pacific	11	Temperate Northern Pacific	3
-115.625	29.875	1982	Historic	53.314	Southern California Bight	25059	Warm Temperate Northeast Pacific	11	Temperate Northern Pacific	3
-115.875	30.125	1982	Historic	33.1488	Southern California Bight	25059	Warm Temperate Northeast Pacific	11	Temperate Northern Pacific	3
-116.125	30.375	1982	Historic	25.1803	Southern California Bight	25059	Warm Temperate Northeast Pacific	11	Temperate Northern Pacific	3
-115.875	30.375	1982	Historic	30.7279	Southern California Bight	25059	Warm Temperate Northeast Pacific	11	Temperate Northern Pacific	3
-116.125	30.625	1982	Historic	39.1457	Southern California Bight	25059	Warm Temperate Northeast Pacific	11	Temperate Northern Pacific	3
-116.375	30.875	1982	Historic	47.6294	Southern California Bight	25059	Warm Temperate Northeast Pacific	11	Temperate Northern Pacific	3
-116.125	30.875	1982	Historic	64.645	Southern California Bight	25059	Warm Temperate Northeast Pacific	11	Temperate Northern Pacific	3
-116.375	31.125	1982	Historic	47.5797	Southern California Bight	25059	Warm Temperate Northeast Pacific	11	Temperate Northern Pacific	3
-116.625	31.375	1982	Historic	55.2405	Southern California Bight	25059	Warm Temperate Northeast Pacific	11	Temperate Northern Pacific	3
-116.375	31.375	1982	Historic	49.3724	Southern California Bight	25059	Warm Temperate Northeast Pacific	11	Temperate Northern Pacific	3
-116.875	31.625	1982	Historic	43.5085	Southern California Bight	25059	Warm Temperate Northeast Pacific	11	Temperate Northern Pacific	3
-116.625	31.625	1982	Historic	36.6454	Southern California Bight	25059	Warm Temperate Northeast Pacific	11	Temperate Northern Pacific	3
-116.875	31.875	1982	Historic	22.4599	Southern California Bight	25059	Warm Temperate Northeast Pacific	11	Temperate Northern Pacific	3
-116.625	31.875	1982	Historic	24.594	Southern California Bight	25059	Warm Temperate Northeast Pacific	11	Temperate Northern Pacific	3
-116.875	32.125	1982	Historic	10.753	Southern California Bight	25059	Warm Temperate Northeast Pacific	11	Temperate Northern Pacific	3
-119.125	32.375	1982	Historic	50.3103	Southern California Bight	25059	Warm Temperate Northeast Pacific	11	Temperate Northern Pacific	3
-117.375	32.375	1982	Historic	14.2502	Southern California Bight	25059	Warm Temperate Northeast Pacific	11	Temperate Northern Pacific	3
-117.125	32.375	1982	Historic	13.819	Southern California Bight	25059	Warm Temperate Northeast Pacific	11	Temperate Northern Pacific	3
-116.875	32.375	1982	Historic	20.5373	Southern California Bight	25059	Warm Temperate Northeast Pacific	11	Temperate Northern Pacific	3
-117.375	32.625	1982	Historic	14.6209	Southern California Bight	25059	Warm Temperate Northeast Pacific	11	Temperate Northern Pacific	3
-117.125	32.625	1982	Historic	14.2365	Southern California Bight	25059	Warm Temperate Northeast Pacific	11	Temperate Northern Pacific	3
-118.625	32.875	1982	Historic	20.4437	Southern California Bight	25059	Warm Temperate Northeast Pacific	11	Temperate Northern Pacific	3
-118.375	32.875	1982	Historic	15.25	Southern California Bight	25059	Warm Temperate Northeast Pacific	11	Temperate Northern Pacific	3
-117.375	32.875	1982	Historic	14.223	Southern California Bight	25059	Warm Temperate Northeast Pacific	11	Temperate Northern Pacific	3
-119.625	33.125	1982	Historic	86.8959	Northern California	25058	Cold Temperate Northeast Pacific	10	Temperate Northern Pacific	3
-119.375	33.125	1982	Historic	71.5309	Northern California	25058	Cold Temperate Northeast Pacific	10	Temperate Northern Pacific	3
-118.625	33.125	1982	Historic	12.987	Southern California Bight	25059	Warm Temperate Northeast Pacific	11	Temperate Northern Pacific	3
-117.375	33.125	1982	Historic	0	Southern California Bight	25059	Warm Temperate Northeast Pacific	11	Temperate Northern Pacific	3
-119.625	33.375	1982	Historic	28.6905	Northern California	25058	Cold Temperate Northeast Pacific	10	Temperate Northern Pacific	3
-119.375	33.375	1982	Historic	9.2965	Southern California Bight	25059	Warm Temperate Northeast Pacific	11	Temperate Northern Pacific	3
-119.125	33.375	1982	Historic	0	Southern California Bight	25059	Warm Temperate Northeast Pacific	11	Temperate Northern Pacific	3
-118.625	33.375	1982	Historic	7.2567	Southern California Bight	25059	Warm Temperate Northeast Pacific	11	Temperate Northern Pacific	3
-118.375	33.375	1982	Historic	0	Southern California Bight	25059	Warm Temperate Northeast Pacific	11	Temperate Northern Pacific	3
-117.625	33.375	1982	Historic	0	Southern California Bight	25059	Warm Temperate Northeast Pacific	11	Temperate Northern Pacific	3
-117.375	33.375	1982	Historic	0	Southern California Bight	25059	Warm Temperate Northeast Pacific	11	Temperate Northern Pacific	3
-118.375	33.625	1982	Historic	0	Southern California Bight	25059	Warm Temperate Northeast Pacific	11	Temperate Northern Pacific	3
-118.125	33.625	1982	Historic	0	Southern California Bight	25059	Warm Temperate Northeast Pacific	11	Temperate Northern Pacific	3
-117.875	33.625	1982	Historic	0	Southern California Bight	25059	Warm Temperate Northeast Pacific	11	Temperate Northern Pacific	3
-120.375	33.875	1982	Historic	45.0658	Northern California	25058	Cold Temperate Northeast Pacific	10	Temperate Northern Pacific	3
-120.125	33.875	1982	Historic	36.2555	Northern California	25058	Cold Temperate Northeast Pacific	10	Temperate Northern Pacific	3
-119.875	33.875	1982	Historic	11.706	Northern California	25058	Cold Temperate Northeast Pacific	10	Temperate Northern Pacific	3
-119.625	33.875	1982	Historic	0	Southern California Bight	25059	Warm Temperate Northeast Pacific	11	Temperate Northern Pacific	3
-119.375	33.875	1982	Historic	0	Southern California Bight	25059	Warm Temperate Northeast Pacific	11	Temperate Northern Pacific	3
-118.875	33.875	1982	Historic	0	Southern California Bight	25059	Warm Temperate Northeast Pacific	11	Temperate Northern Pacific	3
-118.375	33.875	1982	Historic	12.7677	Southern California Bight	25059	Warm Temperate Northeast Pacific	11	Temperate Northern Pacific	3
-120.625	34.125	1982	Historic	62.7625	Northern California	25058	Cold Temperate Northeast Pacific	10	Temperate Northern Pacific	3
-120.375	34.125	1982	Historic	52.9527	Northern California	25058	Cold Temperate Northeast Pacific	10	Temperate Northern Pacific	3
-120.125	34.125	1982	Historic	24.7204	Southern California Bight	25059	Warm Temperate Northeast Pacific	11	Temperate Northern Pacific	3
-119.875	34.125	1982	Historic	20.3452	Southern California Bight	25059	Warm Temperate Northeast Pacific	11	Temperate Northern Pacific	3
-119.625	34.125	1982	Historic	10.4129	Southern California Bight	25059	Warm Temperate Northeast Pacific	11	Temperate Northern Pacific	3
-119.375	34.125	1982	Historic	0	Southern California Bight	25059	Warm Temperate Northeast Pacific	11	Temperate Northern Pacific	3
-119.125	34.125	1982	Historic	0	Southern California Bight	25059	Warm Temperate Northeast Pacific	11	Temperate Northern Pacific	3
-118.875	34.125	1982	Historic	0	Southern California Bight	25059	Warm Temperate Northeast Pacific	11	Temperate Northern Pacific	3
-118.625	34.125	1982	Historic	0	Southern California Bight	25059	Warm Temperate Northeast Pacific	11	Temperate Northern Pacific	3
-120.625	34.375	1982	Historic	75.1517	Northern California	25058	Cold Temperate Northeast Pacific	10	Temperate Northern Pacific	3
-120.375	34.375	1982	Historic	64.8288	Southern California Bight	25059	Warm Temperate Northeast Pacific	11	Temperate Northern Pacific	3
-120.125	34.375	1982	Historic	38.1318	Southern California Bight	25059	Warm Temperate Northeast Pacific	11	Temperate Northern Pacific	3
-119.875	34.375	1982	Historic	22.3472	Southern California Bight	25059	Warm Temperate Northeast Pacific	11	Temperate Northern Pacific	3
-119.625	34.375	1982	Historic	12.5944	Southern California Bight	25059	Warm Temperate Northeast Pacific	11	Temperate Northern Pacific	3
-119.375	34.375	1982	Historic	12.4928	Southern California Bight	25059	Warm Temperate Northeast Pacific	11	Temperate Northern Pacific	3
-120.625	34.625	1982	Historic	95.118	Northern California	25058	Cold Temperate Northeast Pacific	10	Temperate Northern Pacific	3
-120.875	35.125	1982	Historic	81.8264	Northern California	25058	Cold Temperate Northeast Pacific	10	Temperate Northern Pacific	3
-120.625	35.125	1982	Historic	107.279	Northern California	25058	Cold Temperate Northeast Pacific	10	Temperate Northern Pacific	3
-121.125	35.375	1982	Historic	96.9667	Northern California	25058	Cold Temperate Northeast Pacific	10	Temperate Northern Pacific	3
-120.875	35.375	1982	Historic	86.4319	Northern California	25058	Cold Temperate Northeast Pacific	10	Temperate Northern Pacific	3
-121.375	35.625	1982	Historic	75.9148	Northern California	25058	Cold Temperate Northeast Pacific	10	Temperate Northern Pacific	3
-121.125	35.625	1982	Historic	92.9028	Northern California	25058	Cold Temperate Northeast Pacific	10	Temperate Northern Pacific	3
-121.625	35.875	1982	Historic	45.7523	Northern California	25058	Cold Temperate Northeast Pacific	10	Temperate Northern Pacific	3
-121.375	35.875	1982	Historic	54.8016	Northern California	25058	Cold Temperate Northeast Pacific	10	Temperate Northern Pacific	3
-121.875	36.125	1982	Historic	61.0449	Northern California	25058	Cold Temperate Northeast Pacific	10	Temperate Northern Pacific	3
-121.625	36.125	1982	Historic	61.8959	Northern California	25058	Cold Temperate Northeast Pacific	10	Temperate Northern Pacific	3
-121.875	36.375	1982	Historic	64.2345	Northern California	25058	Cold Temperate Northeast Pacific	10	Temperate Northern Pacific	3
-121.875	36.625	1982	Historic	110.146	Northern California	25058	Cold Temperate Northeast Pacific	10	Temperate Northern Pacific	3
-122.125	36.875	1982	Historic	116.572	Northern California	25058	Cold Temperate Northeast Pacific	10	Temperate Northern Pacific	3
-121.875	36.875	1982	Historic	121.216	Northern California	25058	Cold Temperate Northeast Pacific	10	Temperate Northern Pacific	3
-122.375	37.125	1982	Historic	73.9003	Northern California	25058	Cold Temperate Northeast Pacific	10	Temperate Northern Pacific	3
-122.125	37.125	1982	Historic	65.0548	Northern California	25058	Cold Temperate Northeast Pacific	10	Temperate Northern Pacific	3
-122.625	37.375	1982	Historic	31.884	Northern California	25058	Cold Temperate Northeast Pacific	10	Temperate Northern Pacific	3
-122.375	37.375	1982	Historic	56.8279	Northern California	25058	Cold Temperate Northeast Pacific	10	Temperate Northern Pacific	3
-123.125	37.625	1982	Historic	30.1477	Northern California	25058	Cold Temperate Northeast Pacific	10	Temperate Northern Pacific	3
-122.875	37.625	1982	Historic	36.3855	Northern California	25058	Cold Temperate Northeast Pacific	10	Temperate Northern Pacific	3
-122.625	37.625	1982	Historic	21.7679	Northern California	25058	Cold Temperate Northeast Pacific	10	Temperate Northern Pacific	3
-123.125	37.875	1982	Historic	17.5058	Northern California	25058	Cold Temperate Northeast Pacific	10	Temperate Northern Pacific	3
-122.875	37.875	1982	Historic	19.2369	Northern California	25058	Cold Temperate Northeast Pacific	10	Temperate Northern Pacific	3
-122.625	37.875	1982	Historic	22.3907	Northern California	25058	Cold Temperate Northeast Pacific	10	Temperate Northern Pacific	3
-122.875	38.125	1982	Historic	19.1	Northern California	25058	Cold Temperate Northeast Pacific	10	Temperate Northern Pacific	3
-123.125	38.375	1982	Historic	31.5807	Northern California	25058	Cold Temperate Northeast Pacific	10	Temperate Northern Pacific	3
-122.875	38.375	1982	Historic	29.6575	Northern California	25058	Cold Temperate Northeast Pacific	10	Temperate Northern Pacific	3
-123.625	38.625	1982	Historic	86.0478	Northern California	25058	Cold Temperate Northeast Pacific	10	Temperate Northern Pacific	3
-123.375	38.625	1982	Historic	64.6682	Northern California	25058	Cold Temperate Northeast Pacific	10	Temperate Northern Pacific	3
-123.125	38.625	1982	Historic	67.0392	Northern California	25058	Cold Temperate Northeast Pacific	10	Temperate Northern Pacific	3
-123.875	38.875	1982	Historic	110.185	Northern California	25058	Cold Temperate Northeast Pacific	10	Temperate Northern Pacific	3
-123.625	38.875	1982	Historic	124.175	Northern California	25058	Cold Temperate Northeast Pacific	10	Temperate Northern Pacific	3
-123.875	39.125	1982	Historic	128.783	Northern California	25058	Cold Temperate Northeast Pacific	10	Temperate Northern Pacific	3
-123.625	39.125	1982	Historic	121.395	Northern California	25058	Cold Temperate Northeast Pacific	10	Temperate Northern Pacific	3
-123.875	39.375	1982	Historic	109.773	Northern California	25058	Cold Temperate Northeast Pacific	10	Temperate Northern Pacific	3
-123.875	39.625	1982	Historic	82.4839	Northern California	25058	Cold Temperate Northeast Pacific	10	Temperate Northern Pacific	3
-124.125	39.875	1982	Historic	90.8413	Northern California	25058	Cold Temperate Northeast Pacific	10	Temperate Northern Pacific	3
-123.875	39.875	1982	Historic	63.2374	Northern California	25058	Cold Temperate Northeast Pacific	10	Temperate Northern Pacific	3
-124.375	40.125	1982	Historic	76.5427	Northern California	25058	Cold Temperate Northeast Pacific	10	Temperate Northern Pacific	3
-124.125	40.125	1982	Historic	64.5048	Northern California	25058	Cold Temperate Northeast Pacific	10	Temperate Northern Pacific	3
-124.375	40.375	1982	Historic	111.257	Northern California	25058	Cold Temperate Northeast Pacific	10	Temperate Northern Pacific	3
-124.375	40.625	1982	Historic	110.263	Oregon, Washington, Vancouver Coast and Shelf	25057	Cold Temperate Northeast Pacific	10	Temperate Northern Pacific	3
-124.125	41.125	1982	Historic	123.739	Oregon, Washington, Vancouver Coast and Shelf	25057	Cold Temperate Northeast Pacific	10	Temperate Northern Pacific	3
-124.125	41.625	1982	Historic	74.223	Oregon, Washington, Vancouver Coast and Shelf	25057	Cold Temperate Northeast Pacific	10	Temperate Northern Pacific	3
-124.375	41.875	1982	Historic	53.6843	Oregon, Washington, Vancouver Coast and Shelf	25057	Cold Temperate Northeast Pacific	10	Temperate Northern Pacific	3
-124.125	41.875	1982	Historic	53.778	Oregon, Washington, Vancouver Coast and Shelf	25057	Cold Temperate Northeast Pacific	10	Temperate Northern Pacific	3
-124.375	42.125	1982	Historic	38.0586	Oregon, Washington, Vancouver Coast and Shelf	25057	Cold Temperate Northeast Pacific	10	Temperate Northern Pacific	3
-124.125	42.125	1982	Historic	72.9105	Oregon, Washington, Vancouver Coast and Shelf	25057	Cold Temperate Northeast Pacific	10	Temperate Northern Pacific	3
-124.625	42.375	1982	Historic	87.8993	Oregon, Washington, Vancouver Coast and Shelf	25057	Cold Temperate Northeast Pacific	10	Temperate Northern Pacific	3
-124.375	42.375	1982	Historic	112.869	Oregon, Washington, Vancouver Coast and Shelf	25057	Cold Temperate Northeast Pacific	10	Temperate Northern Pacific	3
-124.625	42.625	1982	Historic	155.745	Oregon, Washington, Vancouver Coast and Shelf	25057	Cold Temperate Northeast Pacific	10	Temperate Northern Pacific	3
-124.375	42.625	1982	Historic	159.033	Oregon, Washington, Vancouver Coast and Shelf	25057	Cold Temperate Northeast Pacific	10	Temperate Northern Pacific	3
-124.625	42.875	1982	Historic	128.142	Oregon, Washington, Vancouver Coast and Shelf	25057	Cold Temperate Northeast Pacific	10	Temperate Northern Pacific	3
-124.375	43.125	1982	Historic	62.3995	Oregon, Washington, Vancouver Coast and Shelf	25057	Cold Temperate Northeast Pacific	10	Temperate Northern Pacific	3
-124.375	43.375	1982	Historic	38.1738	Oregon, Washington, Vancouver Coast and Shelf	25057	Cold Temperate Northeast Pacific	10	Temperate Northern Pacific	3
-124.125	44.625	1982	Historic	50.1018	Oregon, Washington, Vancouver Coast and Shelf	25057	Cold Temperate Northeast Pacific	10	Temperate Northern Pacific	3
-124.125	44.875	1982	Historic	60.1836	Oregon, Washington, Vancouver Coast and Shelf	25057	Cold Temperate Northeast Pacific	10	Temperate Northern Pacific	3
-124.125	45.125	1982	Historic	40.1208	Oregon, Washington, Vancouver Coast and Shelf	25057	Cold Temperate Northeast Pacific	10	Temperate Northern Pacific	3
-123.875	45.125	1982	Historic	21.4479	Oregon, Washington, Vancouver Coast and Shelf	25057	Cold Temperate Northeast Pacific	10	Temperate Northern Pacific	3
-124.125	45.375	1982	Historic	30.1515	Oregon, Washington, Vancouver Coast and Shelf	25057	Cold Temperate Northeast Pacific	10	Temperate Northern Pacific	3
-123.875	45.375	1982	Historic	28.0798	Oregon, Washington, Vancouver Coast and Shelf	25057	Cold Temperate Northeast Pacific	10	Temperate Northern Pacific	3
-123.875	45.875	1982	Historic	28.661	Oregon, Washington, Vancouver Coast and Shelf	25057	Cold Temperate Northeast Pacific	10	Temperate Northern Pacific	3
-124.125	46.625	1982	Historic	55.576	Oregon, Washington, Vancouver Coast and Shelf	25057	Cold Temperate Northeast Pacific	10	Temperate Northern Pacific	3
-124.375	47.625	1982	Historic	20.804	Oregon, Washington, Vancouver Coast and Shelf	25057	Cold Temperate Northeast Pacific	10	Temperate Northern Pacific	3
-124.625	47.875	1982	Historic	11.1593	Oregon, Washington, Vancouver Coast and Shelf	25057	Cold Temperate Northeast Pacific	10	Temperate Northern Pacific	3
-122.875	47.875	1982	Historic	14.5517	Puget Trough/Georgia Basin	25056	Cold Temperate Northeast Pacific	10	Temperate Northern Pacific	3
-124.875	48.125	1982	Historic	9.7313	Oregon, Washington, Vancouver Coast and Shelf	25057	Cold Temperate Northeast Pacific	10	Temperate Northern Pacific	3
-124.625	48.125	1982	Historic	0	Oregon, Washington, Vancouver Coast and Shelf	25057	Cold Temperate Northeast Pacific	10	Temperate Northern Pacific	3
-124.125	48.125	1982	Historic	10.4882	Oregon, Washington, Vancouver Coast and Shelf	25057	Cold Temperate Northeast Pacific	10	Temperate Northern Pacific	3
-123.875	48.125	1982	Historic	9.80259	Puget Trough/Georgia Basin	25056	Cold Temperate Northeast Pacific	10	Temperate Northern Pacific	3
-123.625	48.125	1982	Historic	9.20049	Puget Trough/Georgia Basin	25056	Cold Temperate Northeast Pacific	10	Temperate Northern Pacific	3
-123.375	48.125	1982	Historic	0	Puget Trough/Georgia Basin	25056	Cold Temperate Northeast Pacific	10	Temperate Northern Pacific	3
-123.125	48.125	1982	Historic	5.77623	Puget Trough/Georgia Basin	25056	Cold Temperate Northeast Pacific	10	Temperate Northern Pacific	3
-122.875	48.125	1982	Historic	5.65001	Puget Trough/Georgia Basin	25056	Cold Temperate Northeast Pacific	10	Temperate Northern Pacific	3
-124.625	48.375	1982	Historic	0	Oregon, Washington, Vancouver Coast and Shelf	25057	Cold Temperate Northeast Pacific	10	Temperate Northern Pacific	3
-124.375	48.375	1982	Historic	11.4364	Oregon, Washington, Vancouver Coast and Shelf	25057	Cold Temperate Northeast Pacific	10	Temperate Northern Pacific	3
-124.125	48.375	1982	Historic	11.4525	Oregon, Washington, Vancouver Coast and Shelf	25057	Cold Temperate Northeast Pacific	10	Temperate Northern Pacific	3
-123.875	48.375	1982	Historic	0	Oregon, Washington, Vancouver Coast and Shelf	25057	Cold Temperate Northeast Pacific	10	Temperate Northern Pacific	3
-123.625	48.375	1982	Historic	0	Puget Trough/Georgia Basin	25056	Cold Temperate Northeast Pacific	10	Temperate Northern Pacific	3
-123.375	48.375	1982	Historic	5.39895	Puget Trough/Georgia Basin	25056	Cold Temperate Northeast Pacific	10	Temperate Northern Pacific	3
-123.125	48.375	1982	Historic	12.1022	Puget Trough/Georgia Basin	25056	Cold Temperate Northeast Pacific	10	Temperate Northern Pacific	3
-122.875	48.375	1982	Historic	5.36798	Puget Trough/Georgia Basin	25056	Cold Temperate Northeast Pacific	10	Temperate Northern Pacific	3
-122.625	48.375	1982	Historic	5.34863	Puget Trough/Georgia Basin	25056	Cold Temperate Northeast Pacific	10	Temperate Northern Pacific	3
-122.375	48.375	1982	Historic	5.33677	Puget Trough/Georgia Basin	25056	Cold Temperate Northeast Pacific	10	Temperate Northern Pacific	3
-123.625	48.625	1982	Historic	0	Puget Trough/Georgia Basin	25056	Cold Temperate Northeast Pacific	10	Temperate Northern Pacific	3
-123.375	48.625	1982	Historic	0	Puget Trough/Georgia Basin	25056	Cold Temperate Northeast Pacific	10	Temperate Northern Pacific	3
-123.125	48.625	1982	Historic	0	Puget Trough/Georgia Basin	25056	Cold Temperate Northeast Pacific	10	Temperate Northern Pacific	3
-122.875	48.625	1982	Historic	0	Puget Trough/Georgia Basin	25056	Cold Temperate Northeast Pacific	10	Temperate Northern Pacific	3
-122.625	48.625	1982	Historic	0	Puget Trough/Georgia Basin	25056	Cold Temperate Northeast Pacific	10	Temperate Northern Pacific	3
-122.375	48.625	1982	Historic	0	Puget Trough/Georgia Basin	25056	Cold Temperate Northeast Pacific	10	Temperate Northern Pacific	3
-123.875	48.875	1982	Historic	0	Puget Trough/Georgia Basin	25056	Cold Temperate Northeast Pacific	10	Temperate Northern Pacific	3
-123.625	48.875	1982	Historic	0	Puget Trough/Georgia Basin	25056	Cold Temperate Northeast Pacific	10	Temperate Northern Pacific	3
-123.375	48.875	1982	Historic	0	Puget Trough/Georgia Basin	25056	Cold Temperate Northeast Pacific	10	Temperate Northern Pacific	3
-123.125	48.875	1982	Historic	0	Puget Trough/Georgia Basin	25056	Cold Temperate Northeast Pacific	10	Temperate Northern Pacific	3
-122.875	48.875	1982	Historic	0	Puget Trough/Georgia Basin	25056	Cold Temperate Northeast Pacific	10	Temperate Northern Pacific	3
-122.625	48.875	1982	Historic	0	Puget Trough/Georgia Basin	25056	Cold Temperate Northeast Pacific	10	Temperate Northern Pacific	3
-124.125	49.125	1982	Historic	0	Puget Trough/Georgia Basin	25056	Cold Temperate Northeast Pacific	10	Temperate Northern Pacific	3
-123.875	49.125	1982	Historic	0	Puget Trough/Georgia Basin	25056	Cold Temperate Northeast Pacific	10	Temperate Northern Pacific	3
-123.625	49.125	1982	Historic	0	Puget Trough/Georgia Basin	25056	Cold Temperate Northeast Pacific	10	Temperate Northern Pacific	3
-123.125	49.125	1982	Historic	0	Puget Trough/Georgia Basin	25056	Cold Temperate Northeast Pacific	10	Temperate Northern Pacific	3
-122.875	49.125	1982	Historic	0	Puget Trough/Georgia Basin	25056	Cold Temperate Northeast Pacific	10	Temperate Northern Pacific	3
-124.875	49.375	1982	Historic	0	Puget Trough/Georgia Basin	25056	Cold Temperate Northeast Pacific	10	Temperate Northern Pacific	3
-124.625	49.375	1982	Historic	0	Puget Trough/Georgia Basin	25056	Cold Temperate Northeast Pacific	10	Temperate Northern Pacific	3
-124.375	49.375	1982	Historic	0	Puget Trough/Georgia Basin	25056	Cold Temperate Northeast Pacific	10	Temperate Northern Pacific	3
-124.125	49.375	1982	Historic	0	Puget Trough/Georgia Basin	25056	Cold Temperate Northeast Pacific	10	Temperate Northern Pacific	3
-123.875	49.375	1982	Historic	0	Puget Trough/Georgia Basin	25056	Cold Temperate Northeast Pacific	10	Temperate Northern Pacific	3
-123.625	49.375	1982	Historic	0	Puget Trough/Georgia Basin	25056	Cold Temperate Northeast Pacific	10	Temperate Northern Pacific	3
-123.375	49.375	1982	Historic	0	Puget Trough/Georgia Basin	25056	Cold Temperate Northeast Pacific	10	Temperate Northern Pacific	3
-123.125	49.375	1982	Historic	0	Puget Trough/Georgia Basin	25056	Cold Temperate Northeast Pacific	10	Temperate Northern Pacific	3
-122.875	49.375	1982	Historic	0	Puget Trough/Georgia Basin	25056	Cold Temperate Northeast Pacific	10	Temperate Northern Pacific	3
-124.875	49.625	1982	Historic	0	Puget Trough/Georgia Basin	25056	Cold Temperate Northeast Pacific	10	Temperate Northern Pacific	3
-124.625	49.625	1982	Historic	0	Puget Trough/Georgia Basin	25056	Cold Temperate Northeast Pacific	10	Temperate Northern Pacific	3
-124.375	49.625	1982	Historic	5.5816	Puget Trough/Georgia Basin	25056	Cold Temperate Northeast Pacific	10	Temperate Northern Pacific	3
-124.125	49.625	1982	Historic	5.9207	Puget Trough/Georgia Basin	25056	Cold Temperate Northeast Pacific	10	Temperate Northern Pacific	3
-123.875	49.625	1982	Historic	0	Puget Trough/Georgia Basin	25056	Cold Temperate Northeast Pacific	10	Temperate Northern Pacific	3
-123.625	49.625	1982	Historic	0	Puget Trough/Georgia Basin	25056	Cold Temperate Northeast Pacific	10	Temperate Northern Pacific	3
-123.375	49.625	1982	Historic	0	Puget Trough/Georgia Basin	25056	Cold Temperate Northeast Pacific	10	Temperate Northern Pacific	3
-125.125	49.875	1982	Historic	0	Puget Trough/Georgia Basin	25056	Cold Temperate Northeast Pacific	10	Temperate Northern Pacific	3
-124.875	49.875	1982	Historic	0	Puget Trough/Georgia Basin	25056	Cold Temperate Northeast Pacific	10	Temperate Northern Pacific	3
-124.625	49.875	1982	Historic	0	Puget Trough/Georgia Basin	25056	Cold Temperate Northeast Pacific	10	Temperate Northern Pacific	3
-124.375	49.875	1982	Historic	0	Puget Trough/Georgia Basin	25056	Cold Temperate Northeast Pacific	10	Temperate Northern Pacific	3
-124.125	49.875	1982	Historic	0	Puget Trough/Georgia Basin	25056	Cold Temperate Northeast Pacific	10	Temperate Northern Pacific	3
-123.875	49.875	1982	Historic	0	Puget Trough/Georgia Basin	25056	Cold Temperate Northeast Pacific	10	Temperate Northern Pacific	3
-123.625	49.875	1982	Historic	0	Puget Trough/Georgia Basin	25056	Cold Temperate Northeast Pacific	10	Temperate Northern Pacific	3
-127.875	50.125	1982	Historic	9.7542	North American Pacific Fijordland	25055	Cold Temperate Northeast Pacific	10	Temperate Northern Pacific	3
-127.625	50.125	1982	Historic	10.8518	Oregon, Washington, Vancouver Coast and Shelf	25057	Cold Temperate Northeast Pacific	10	Temperate Northern Pacific	3
-125.375	50.125	1982	Historic	0	Puget Trough/Georgia Basin	25056	Cold Temperate Northeast Pacific	10	Temperate Northern Pacific	3
-125.125	50.125	1982	Historic	0	Puget Trough/Georgia Basin	25056	Cold Temperate Northeast Pacific	10	Temperate Northern Pacific	3
-124.875	50.125	1982	Historic	0	Puget Trough/Georgia Basin	25056	Cold Temperate Northeast Pacific	10	Temperate Northern Pacific	3
-124.625	50.125	1982	Historic	0	Puget Trough/Georgia Basin	25056	Cold Temperate Northeast Pacific	10	Temperate Northern Pacific	3
-123.875	50.125	1982	Historic	0	Puget Trough/Georgia Basin	25056	Cold Temperate Northeast Pacific	10	Temperate Northern Pacific	3
-128.125	50.375	1982	Historic	7.923	North American Pacific Fijordland	25055	Cold Temperate Northeast Pacific	10	Temperate Northern Pacific	3
-127.875	50.375	1982	Historic	8.92452	North American Pacific Fijordland	25055	Cold Temperate Northeast Pacific	10	Temperate Northern Pacific	3
-127.625	50.375	1982	Historic	9.8788	Oregon, Washington, Vancouver Coast and Shelf	25057	Cold Temperate Northeast Pacific	10	Temperate Northern Pacific	3
-126.625	50.375	1982	Historic	23.8619	North American Pacific Fijordland	25055	Cold Temperate Northeast Pacific	10	Temperate Northern Pacific	3
-126.375	50.375	1982	Historic	24.7266	North American Pacific Fijordland	25055	Cold Temperate Northeast Pacific	10	Temperate Northern Pacific	3
-126.125	50.375	1982	Historic	17.2492	North American Pacific Fijordland	25055	Cold Temperate Northeast Pacific	10	Temperate Northern Pacific	3
-125.875	50.375	1982	Historic	14.9141	North American Pacific Fijordland	25055	Cold Temperate Northeast Pacific	10	Temperate Northern Pacific	3
-125.625	50.375	1982	Historic	0	North American Pacific Fijordland	25055	Cold Temperate Northeast Pacific	10	Temperate Northern Pacific	3
-125.375	50.375	1982	Historic	0	North American Pacific Fijordland	25055	Cold Temperate Northeast Pacific	10	Temperate Northern Pacific	3
-125.125	50.375	1982	Historic	0	North American Pacific Fijordland	25055	Cold Temperate Northeast Pacific	10	Temperate Northern Pacific	3
-124.875	50.375	1982	Historic	0	North American Pacific Fijordland	25055	Cold Temperate Northeast Pacific	10	Temperate Northern Pacific	3
-124.625	50.375	1982	Historic	0	Puget Trough/Georgia Basin	25056	Cold Temperate Northeast Pacific	10	Temperate Northern Pacific	3
-124.375	50.375	1982	Historic	0	Puget Trough/Georgia Basin	25056	Cold Temperate Northeast Pacific	10	Temperate Northern Pacific	3
-128.375	50.625	1982	Historic	7.7754	North American Pacific Fijordland	25055	Cold Temperate Northeast Pacific	10	Temperate Northern Pacific	3
-128.125	50.625	1982	Historic	7.35304	North American Pacific Fijordland	25055	Cold Temperate Northeast Pacific	10	Temperate Northern Pacific	3
-127.875	50.625	1982	Historic	7.62389	North American Pacific Fijordland	25055	Cold Temperate Northeast Pacific	10	Temperate Northern Pacific	3
-127.625	50.625	1982	Historic	8.20267	North American Pacific Fijordland	25055	Cold Temperate Northeast Pacific	10	Temperate Northern Pacific	3
-127.375	50.625	1982	Historic	8.28884	North American Pacific Fijordland	25055	Cold Temperate Northeast Pacific	10	Temperate Northern Pacific	3
-127.125	50.625	1982	Historic	8.88366	North American Pacific Fijordland	25055	Cold Temperate Northeast Pacific	10	Temperate Northern Pacific	3
-126.875	50.625	1982	Historic	9.32692	North American Pacific Fijordland	25055	Cold Temperate Northeast Pacific	10	Temperate Northern Pacific	3
-126.625	50.625	1982	Historic	19.6944	North American Pacific Fijordland	25055	Cold Temperate Northeast Pacific	10	Temperate Northern Pacific	3
-126.375	50.625	1982	Historic	23.77	North American Pacific Fijordland	25055	Cold Temperate Northeast Pacific	10	Temperate Northern Pacific	3
-126.125	50.625	1982	Historic	21.9774	North American Pacific Fijordland	25055	Cold Temperate Northeast Pacific	10	Temperate Northern Pacific	3
-125.875	50.625	1982	Historic	14.2105	North American Pacific Fijordland	25055	Cold Temperate Northeast Pacific	10	Temperate Northern Pacific	3
-125.625	50.625	1982	Historic	0	North American Pacific Fijordland	25055	Cold Temperate Northeast Pacific	10	Temperate Northern Pacific	3
-125.375	50.625	1982	Historic	6.34511	North American Pacific Fijordland	25055	Cold Temperate Northeast Pacific	10	Temperate Northern Pacific	3
-125.125	50.625	1982	Historic	0	North American Pacific Fijordland	25055	Cold Temperate Northeast Pacific	10	Temperate Northern Pacific	3
-124.875	50.625	1982	Historic	0	North American Pacific Fijordland	25055	Cold Temperate Northeast Pacific	10	Temperate Northern Pacific	3
-129.125	50.875	1982	Historic	6.1722	North American Pacific Fijordland	25055	Cold Temperate Northeast Pacific	10	Temperate Northern Pacific	3
-128.875	50.875	1982	Historic	13.1114	North American Pacific Fijordland	25055	Cold Temperate Northeast Pacific	10	Temperate Northern Pacific	3
-128.625	50.875	1982	Historic	13.8031	North American Pacific Fijordland	25055	Cold Temperate Northeast Pacific	10	Temperate Northern Pacific	3
-128.375	50.875	1982	Historic	8.3778	North American Pacific Fijordland	25055	Cold Temperate Northeast Pacific	10	Temperate Northern Pacific	3
-128.125	50.875	1982	Historic	7.40559	North American Pacific Fijordland	25055	Cold Temperate Northeast Pacific	10	Temperate Northern Pacific	3
-127.875	50.875	1982	Historic	7.21819	North American Pacific Fijordland	25055	Cold Temperate Northeast Pacific	10	Temperate Northern Pacific	3
-127.625	50.875	1982	Historic	7.19818	North American Pacific Fijordland	25055	Cold Temperate Northeast Pacific	10	Temperate Northern Pacific	3
-127.375	50.875	1982	Historic	0	North American Pacific Fijordland	25055	Cold Temperate Northeast Pacific	10	Temperate Northern Pacific	3
-127.125	50.875	1982	Historic	0	North American Pacific Fijordland	25055	Cold Temperate Northeast Pacific	10	Temperate Northern Pacific	3
-126.875	50.875	1982	Historic	0	North American Pacific Fijordland	25055	Cold Temperate Northeast Pacific	10	Temperate Northern Pacific	3
-126.625	50.875	1982	Historic	7.46956	North American Pacific Fijordland	25055	Cold Temperate Northeast Pacific	10	Temperate Northern Pacific	3
-126.375	50.875	1982	Historic	7.99659	North American Pacific Fijordland	25055	Cold Temperate Northeast Pacific	10	Temperate Northern Pacific	3
-126.125	50.875	1982	Historic	6.51429	North American Pacific Fijordland	25055	Cold Temperate Northeast Pacific	10	Temperate Northern Pacific	3
-125.625	50.875	1982	Historic	6.48035	North American Pacific Fijordland	25055	Cold Temperate Northeast Pacific	10	Temperate Northern Pacific	3
-124.875	50.875	1982	Historic	0	North American Pacific Fijordland	25055	Cold Temperate Northeast Pacific	10	Temperate Northern Pacific	3
-127.875	51.125	1982	Historic	18.3475	North American Pacific Fijordland	25055	Cold Temperate Northeast Pacific	10	Temperate Northern Pacific	3
-127.625	51.125	1982	Historic	18.3346	North American Pacific Fijordland	25055	Cold Temperate Northeast Pacific	10	Temperate Northern Pacific	3
-127.375	51.125	1982	Historic	18.3484	North American Pacific Fijordland	25055	Cold Temperate Northeast Pacific	10	Temperate Northern Pacific	3
-127.125	51.125	1982	Historic	18.4377	North American Pacific Fijordland	25055	Cold Temperate Northeast Pacific	10	Temperate Northern Pacific	3
-126.875	51.125	1982	Historic	18.4527	North American Pacific Fijordland	25055	Cold Temperate Northeast Pacific	10	Temperate Northern Pacific	3
-126.625	51.125	1982	Historic	5.85685	North American Pacific Fijordland	25055	Cold Temperate Northeast Pacific	10	Temperate Northern Pacific	3
-125.625	51.125	1982	Historic	0	North American Pacific Fijordland	25055	Cold Temperate Northeast Pacific	10	Temperate Northern Pacific	3
-128.125	51.375	1982	Historic	18.1005	North American Pacific Fijordland	25055	Cold Temperate Northeast Pacific	10	Temperate Northern Pacific	3
-127.875	51.375	1982	Historic	0	North American Pacific Fijordland	25055	Cold Temperate Northeast Pacific	10	Temperate Northern Pacific	3
-127.625	51.375	1982	Historic	18.58	North American Pacific Fijordland	25055	Cold Temperate Northeast Pacific	10	Temperate Northern Pacific	3
-127.375	51.375	1982	Historic	18.7072	North American Pacific Fijordland	25055	Cold Temperate Northeast Pacific	10	Temperate Northern Pacific	3
-127.125	51.375	1982	Historic	18.7558	North American Pacific Fijordland	25055	Cold Temperate Northeast Pacific	10	Temperate Northern Pacific	3
-128.125	51.625	1982	Historic	30.7987	North American Pacific Fijordland	25055	Cold Temperate Northeast Pacific	10	Temperate Northern Pacific	3
-127.875	51.625	1982	Historic	27.9363	North American Pacific Fijordland	25055	Cold Temperate Northeast Pacific	10	Temperate Northern Pacific	3
-127.625	51.625	1982	Historic	27.2964	North American Pacific Fijordland	25055	Cold Temperate Northeast Pacific	10	Temperate Northern Pacific	3
-127.375	51.625	1982	Historic	27.2342	North American Pacific Fijordland	25055	Cold Temperate Northeast Pacific	10	Temperate Northern Pacific	3
-131.125	51.875	1982	Historic	14.7508	North American Pacific Fijordland	25055	Cold Temperate Northeast Pacific	10	Temperate Northern Pacific	3
-128.625	51.875	1982	Historic	19.0572	North American Pacific Fijordland	25055	Cold Temperate Northeast Pacific	10	Temperate Northern Pacific	3
-128.375	51.875	1982	Historic	29.3451	North American Pacific Fijordland	25055	Cold Temperate Northeast Pacific	10	Temperate Northern Pacific	3
-128.125	51.875	1982	Historic	30.9232	North American Pacific Fijordland	25055	Cold Temperate Northeast Pacific	10	Temperate Northern Pacific	3
-127.875	51.875	1982	Historic	27.7366	North American Pacific Fijordland	25055	Cold Temperate Northeast Pacific	10	Temperate Northern Pacific	3
-127.625	51.875	1982	Historic	27.1841	North American Pacific Fijordland	25055	Cold Temperate Northeast Pacific	10	Temperate Northern Pacific	3
-127.375	51.875	1982	Historic	26.5724	North American Pacific Fijordland	25055	Cold Temperate Northeast Pacific	10	Temperate Northern Pacific	3
-126.625	51.875	1982	Historic	27.4245	North American Pacific Fijordland	25055	Cold Temperate Northeast Pacific	10	Temperate Northern Pacific	3
-131.375	52.125	1982	Historic	7.8894	North American Pacific Fijordland	25055	Cold Temperate Northeast Pacific	10	Temperate Northern Pacific	3
-131.125	52.125	1982	Historic	22.1709	North American Pacific Fijordland	25055	Cold Temperate Northeast Pacific	10	Temperate Northern Pacific	3
-130.875	52.125	1982	Historic	25.3013	North American Pacific Fijordland	25055	Cold Temperate Northeast Pacific	10	Temperate Northern Pacific	3
-128.625	52.125	1982	Historic	21.5544	North American Pacific Fijordland	25055	Cold Temperate Northeast Pacific	10	Temperate Northern Pacific	3
-128.375	52.125	1982	Historic	21.8909	North American Pacific Fijordland	25055	Cold Temperate Northeast Pacific	10	Temperate Northern Pacific	3
-128.125	52.125	1982	Historic	22.2669	North American Pacific Fijordland	25055	Cold Temperate Northeast Pacific	10	Temperate Northern Pacific	3
-127.875	52.125	1982	Historic	22.4423	North American Pacific Fijordland	25055	Cold Temperate Northeast Pacific	10	Temperate Northern Pacific	3
-127.625	52.125	1982	Historic	19.47	North American Pacific Fijordland	25055	Cold Temperate Northeast Pacific	10	Temperate Northern Pacific	3
-127.375	52.125	1982	Historic	19.4322	North American Pacific Fijordland	25055	Cold Temperate Northeast Pacific	10	Temperate Northern Pacific	3
-126.875	52.125	1982	Historic	19.3984	North American Pacific Fijordland	25055	Cold Temperate Northeast Pacific	10	Temperate Northern Pacific	3
-126.625	52.125	1982	Historic	19.3829	North American Pacific Fijordland	25055	Cold Temperate Northeast Pacific	10	Temperate Northern Pacific	3
-131.625	52.375	1982	Historic	0	North American Pacific Fijordland	25055	Cold Temperate Northeast Pacific	10	Temperate Northern Pacific	3
-131.375	52.375	1982	Historic	11.4643	North American Pacific Fijordland	25055	Cold Temperate Northeast Pacific	10	Temperate Northern Pacific	3
-131.125	52.375	1982	Historic	25.7704	North American Pacific Fijordland	25055	Cold Temperate Northeast Pacific	10	Temperate Northern Pacific	3
-129.375	52.375	1982	Historic	15.907	North American Pacific Fijordland	25055	Cold Temperate Northeast Pacific	10	Temperate Northern Pacific	3
-129.125	52.375	1982	Historic	23.4704	North American Pacific Fijordland	25055	Cold Temperate Northeast Pacific	10	Temperate Northern Pacific	3
-128.875	52.375	1982	Historic	26.5073	North American Pacific Fijordland	25055	Cold Temperate Northeast Pacific	10	Temperate Northern Pacific	3
-128.625	52.375	1982	Historic	34.1291	North American Pacific Fijordland	25055	Cold Temperate Northeast Pacific	10	Temperate Northern Pacific	3
-128.375	52.375	1982	Historic	20.3177	North American Pacific Fijordland	25055	Cold Temperate Northeast Pacific	10	Temperate Northern Pacific	3
-128.125	52.375	1982	Historic	21.8155	North American Pacific Fijordland	25055	Cold Temperate Northeast Pacific	10	Temperate Northern Pacific	3
-127.875	52.375	1982	Historic	21.8905	North American Pacific Fijordland	25055	Cold Temperate Northeast Pacific	10	Temperate Northern Pacific	3
-127.625	52.375	1982	Historic	25.9832	North American Pacific Fijordland	25055	Cold Temperate Northeast Pacific	10	Temperate Northern Pacific	3
-127.375	52.375	1982	Historic	25.9994	North American Pacific Fijordland	25055	Cold Temperate Northeast Pacific	10	Temperate Northern Pacific	3
-127.125	52.375	1982	Historic	26.2705	North American Pacific Fijordland	25055	Cold Temperate Northeast Pacific	10	Temperate Northern Pacific	3
-126.875	52.375	1982	Historic	19.3609	North American Pacific Fijordland	25055	Cold Temperate Northeast Pacific	10	Temperate Northern Pacific	3
-132.125	52.625	1982	Historic	0	North American Pacific Fijordland	25055	Cold Temperate Northeast Pacific	10	Temperate Northern Pacific	3
-131.875	52.625	1982	Historic	0	North American Pacific Fijordland	25055	Cold Temperate Northeast Pacific	10	Temperate Northern Pacific	3
-131.625	52.625	1982	Historic	0	North American Pacific Fijordland	25055	Cold Temperate Northeast Pacific	10	Temperate Northern Pacific	3
-131.375	52.625	1982	Historic	7.97116	North American Pacific Fijordland	25055	Cold Temperate Northeast Pacific	10	Temperate Northern Pacific	3
-129.625	52.625	1982	Historic	5.0532	North American Pacific Fijordland	25055	Cold Temperate Northeast Pacific	10	Temperate Northern Pacific	3
-129.375	52.625	1982	Historic	5.4173	North American Pacific Fijordland	25055	Cold Temperate Northeast Pacific	10	Temperate Northern Pacific	3
-129.125	52.625	1982	Historic	7.6688	North American Pacific Fijordland	25055	Cold Temperate Northeast Pacific	10	Temperate Northern Pacific	3
-128.875	52.625	1982	Historic	23.6383	North American Pacific Fijordland	25055	Cold Temperate Northeast Pacific	10	Temperate Northern Pacific	3
-128.625	52.625	1982	Historic	26.8327	North American Pacific Fijordland	25055	Cold Temperate Northeast Pacific	10	Temperate Northern Pacific	3
-128.375	52.625	1982	Historic	26.8577	North American Pacific Fijordland	25055	Cold Temperate Northeast Pacific	10	Temperate Northern Pacific	3
-128.125	52.625	1982	Historic	27.1413	North American Pacific Fijordland	25055	Cold Temperate Northeast Pacific	10	Temperate Northern Pacific	3
-127.875	52.625	1982	Historic	21.5887	North American Pacific Fijordland	25055	Cold Temperate Northeast Pacific	10	Temperate Northern Pacific	3
-127.625	52.625	1982	Historic	21.6337	North American Pacific Fijordland	25055	Cold Temperate Northeast Pacific	10	Temperate Northern Pacific	3
-127.375	52.625	1982	Historic	21.8375	North American Pacific Fijordland	25055	Cold Temperate Northeast Pacific	10	Temperate Northern Pacific	3
-127.125	52.625	1982	Historic	25.9399	North American Pacific Fijordland	25055	Cold Temperate Northeast Pacific	10	Temperate Northern Pacific	3
-126.875	52.625	1982	Historic	25.9496	North American Pacific Fijordland	25055	Cold Temperate Northeast Pacific	10	Temperate Northern Pacific	3
-132.375	52.875	1982	Historic	0	North American Pacific Fijordland	25055	Cold Temperate Northeast Pacific	10	Temperate Northern Pacific	3
-132.125	52.875	1982	Historic	0	North American Pacific Fijordland	25055	Cold Temperate Northeast Pacific	10	Temperate Northern Pacific	3
-131.875	52.875	1982	Historic	0	North American Pacific Fijordland	25055	Cold Temperate Northeast Pacific	10	Temperate Northern Pacific	3
-131.625	52.875	1982	Historic	0	North American Pacific Fijordland	25055	Cold Temperate Northeast Pacific	10	Temperate Northern Pacific	3
-131.375	52.875	1982	Historic	0	North American Pacific Fijordland	25055	Cold Temperate Northeast Pacific	10	Temperate Northern Pacific	3
-129.625	52.875	1982	Historic	5.7096	North American Pacific Fijordland	25055	Cold Temperate Northeast Pacific	10	Temperate Northern Pacific	3
-129.375	52.875	1982	Historic	5.33474	North American Pacific Fijordland	25055	Cold Temperate Northeast Pacific	10	Temperate Northern Pacific	3
-129.125	52.875	1982	Historic	5.34447	North American Pacific Fijordland	25055	Cold Temperate Northeast Pacific	10	Temperate Northern Pacific	3
-128.875	52.875	1982	Historic	12.9414	North American Pacific Fijordland	25055	Cold Temperate Northeast Pacific	10	Temperate Northern Pacific	3
-128.625	52.875	1982	Historic	13.9085	North American Pacific Fijordland	25055	Cold Temperate Northeast Pacific	10	Temperate Northern Pacific	3
-128.375	52.875	1982	Historic	23.5637	North American Pacific Fijordland	25055	Cold Temperate Northeast Pacific	10	Temperate Northern Pacific	3
-128.125	52.875	1982	Historic	27.5135	North American Pacific Fijordland	25055	Cold Temperate Northeast Pacific	10	Temperate Northern Pacific	3
-127.875	52.875	1982	Historic	27.0669	North American Pacific Fijordland	25055	Cold Temperate Northeast Pacific	10	Temperate Northern Pacific	3
-127.125	52.875	1982	Historic	21.6178	North American Pacific Fijordland	25055	Cold Temperate Northeast Pacific	10	Temperate Northern Pacific	3
-126.875	52.875	1982	Historic	21.633	North American Pacific Fijordland	25055	Cold Temperate Northeast Pacific	10	Temperate Northern Pacific	3
-132.625	53.125	1982	Historic	0	North American Pacific Fijordland	25055	Cold Temperate Northeast Pacific	10	Temperate Northern Pacific	3
-132.375	53.125	1982	Historic	0	North American Pacific Fijordland	25055	Cold Temperate Northeast Pacific	10	Temperate Northern Pacific	3
-132.125	53.125	1982	Historic	0	North American Pacific Fijordland	25055	Cold Temperate Northeast Pacific	10	Temperate Northern Pacific	3
-131.875	53.125	1982	Historic	0	North American Pacific Fijordland	25055	Cold Temperate Northeast Pacific	10	Temperate Northern Pacific	3
-131.625	53.125	1982	Historic	0	North American Pacific Fijordland	25055	Cold Temperate Northeast Pacific	10	Temperate Northern Pacific	3
-130.125	53.125	1982	Historic	0	North American Pacific Fijordland	25055	Cold Temperate Northeast Pacific	10	Temperate Northern Pacific	3
-129.875	53.125	1982	Historic	0	North American Pacific Fijordland	25055	Cold Temperate Northeast Pacific	10	Temperate Northern Pacific	3
-129.625	53.125	1982	Historic	0	North American Pacific Fijordland	25055	Cold Temperate Northeast Pacific	10	Temperate Northern Pacific	3
-129.375	53.125	1982	Historic	0	North American Pacific Fijordland	25055	Cold Temperate Northeast Pacific	10	Temperate Northern Pacific	3
-129.125	53.125	1982	Historic	5.26842	North American Pacific Fijordland	25055	Cold Temperate Northeast Pacific	10	Temperate Northern Pacific	3
-128.875	53.125	1982	Historic	5.33804	North American Pacific Fijordland	25055	Cold Temperate Northeast Pacific	10	Temperate Northern Pacific	3
-128.625	53.125	1982	Historic	6.33584	North American Pacific Fijordland	25055	Cold Temperate Northeast Pacific	10	Temperate Northern Pacific	3
-128.375	53.125	1982	Historic	6.33781	North American Pacific Fijordland	25055	Cold Temperate Northeast Pacific	10	Temperate Northern Pacific	3
-132.875	53.375	1982	Historic	0	North American Pacific Fijordland	25055	Cold Temperate Northeast Pacific	10	Temperate Northern Pacific	3
-132.625	53.375	1982	Historic	0	North American Pacific Fijordland	25055	Cold Temperate Northeast Pacific	10	Temperate Northern Pacific	3
-132.375	53.375	1982	Historic	0	North American Pacific Fijordland	25055	Cold Temperate Northeast Pacific	10	Temperate Northern Pacific	3
-132.125	53.375	1982	Historic	0	North American Pacific Fijordland	25055	Cold Temperate Northeast Pacific	10	Temperate Northern Pacific	3
-131.875	53.375	1982	Historic	0	North American Pacific Fijordland	25055	Cold Temperate Northeast Pacific	10	Temperate Northern Pacific	3
-130.625	53.375	1982	Historic	0	North American Pacific Fijordland	25055	Cold Temperate Northeast Pacific	10	Temperate Northern Pacific	3
-130.375	53.375	1982	Historic	0	North American Pacific Fijordland	25055	Cold Temperate Northeast Pacific	10	Temperate Northern Pacific	3
-130.125	53.375	1982	Historic	0	North American Pacific Fijordland	25055	Cold Temperate Northeast Pacific	10	Temperate Northern Pacific	3
-129.875	53.375	1982	Historic	0	North American Pacific Fijordland	25055	Cold Temperate Northeast Pacific	10	Temperate Northern Pacific	3
-129.625	53.375	1982	Historic	0	North American Pacific Fijordland	25055	Cold Temperate Northeast Pacific	10	Temperate Northern Pacific	3
-129.375	53.375	1982	Historic	0	North American Pacific Fijordland	25055	Cold Temperate Northeast Pacific	10	Temperate Northern Pacific	3
-129.125	53.375	1982	Historic	0	North American Pacific Fijordland	25055	Cold Temperate Northeast Pacific	10	Temperate Northern Pacific	3
-128.875	53.375	1982	Historic	0	North American Pacific Fijordland	25055	Cold Temperate Northeast Pacific	10	Temperate Northern Pacific	3
-128.625	53.375	1982	Historic	0	North American Pacific Fijordland	25055	Cold Temperate Northeast Pacific	10	Temperate Northern Pacific	3
-128.375	53.375	1982	Historic	6.23013	North American Pacific Fijordland	25055	Cold Temperate Northeast Pacific	10	Temperate Northern Pacific	3
-133.125	53.625	1982	Historic	0	North American Pacific Fijordland	25055	Cold Temperate Northeast Pacific	10	Temperate Northern Pacific	3
-132.875	53.625	1982	Historic	0	North American Pacific Fijordland	25055	Cold Temperate Northeast Pacific	10	Temperate Northern Pacific	3
-132.625	53.625	1982	Historic	0	North American Pacific Fijordland	25055	Cold Temperate Northeast Pacific	10	Temperate Northern Pacific	3
-132.375	53.625	1982	Historic	0	North American Pacific Fijordland	25055	Cold Temperate Northeast Pacific	10	Temperate Northern Pacific	3
-132.125	53.625	1982	Historic	0	North American Pacific Fijordland	25055	Cold Temperate Northeast Pacific	10	Temperate Northern Pacific	3
-131.875	53.625	1982	Historic	0	North American Pacific Fijordland	25055	Cold Temperate Northeast Pacific	10	Temperate Northern Pacific	3
-130.625	53.625	1982	Historic	6.1176	North American Pacific Fijordland	25055	Cold Temperate Northeast Pacific	10	Temperate Northern Pacific	3
-130.375	53.625	1982	Historic	6.0706	North American Pacific Fijordland	25055	Cold Temperate Northeast Pacific	10	Temperate Northern Pacific	3
-130.125	53.625	1982	Historic	0	North American Pacific Fijordland	25055	Cold Temperate Northeast Pacific	10	Temperate Northern Pacific	3
-129.875	53.625	1982	Historic	0	North American Pacific Fijordland	25055	Cold Temperate Northeast Pacific	10	Temperate Northern Pacific	3
-129.625	53.625	1982	Historic	0	North American Pacific Fijordland	25055	Cold Temperate Northeast Pacific	10	Temperate Northern Pacific	3
-129.375	53.625	1982	Historic	0	North American Pacific Fijordland	25055	Cold Temperate Northeast Pacific	10	Temperate Northern Pacific	3
-129.125	53.625	1982	Historic	0	North American Pacific Fijordland	25055	Cold Temperate Northeast Pacific	10	Temperate Northern Pacific	3
-128.875	53.625	1982	Historic	0	North American Pacific Fijordland	25055	Cold Temperate Northeast Pacific	10	Temperate Northern Pacific	3
-128.625	53.625	1982	Historic	0	North American Pacific Fijordland	25055	Cold Temperate Northeast Pacific	10	Temperate Northern Pacific	3
-133.125	53.875	1982	Historic	0	North American Pacific Fijordland	25055	Cold Temperate Northeast Pacific	10	Temperate Northern Pacific	3
-132.875	53.875	1982	Historic	0	North American Pacific Fijordland	25055	Cold Temperate Northeast Pacific	10	Temperate Northern Pacific	3
-132.625	53.875	1982	Historic	0	North American Pacific Fijordland	25055	Cold Temperate Northeast Pacific	10	Temperate Northern Pacific	3
-132.375	53.875	1982	Historic	0	North American Pacific Fijordland	25055	Cold Temperate Northeast Pacific	10	Temperate Northern Pacific	3
-132.125	53.875	1982	Historic	0	North American Pacific Fijordland	25055	Cold Temperate Northeast Pacific	10	Temperate Northern Pacific	3
-130.625	53.875	1982	Historic	14.3979	North American Pacific Fijordland	25055	Cold Temperate Northeast Pacific	10	Temperate Northern Pacific	3
-130.375	53.875	1982	Historic	7.86833	North American Pacific Fijordland	25055	Cold Temperate Northeast Pacific	10	Temperate Northern Pacific	3
-130.125	53.875	1982	Historic	0	North American Pacific Fijordland	25055	Cold Temperate Northeast Pacific	10	Temperate Northern Pacific	3
-129.875	53.875	1982	Historic	0	North American Pacific Fijordland	25055	Cold Temperate Northeast Pacific	10	Temperate Northern Pacific	3
-129.125	53.875	1982	Historic	0	North American Pacific Fijordland	25055	Cold Temperate Northeast Pacific	10	Temperate Northern Pacific	3
-128.875	53.875	1982	Historic	0	North American Pacific Fijordland	25055	Cold Temperate Northeast Pacific	10	Temperate Northern Pacific	3
-128.625	53.875	1982	Historic	0	North American Pacific Fijordland	25055	Cold Temperate Northeast Pacific	10	Temperate Northern Pacific	3
-128.375	53.875	1982	Historic	0	North American Pacific Fijordland	25055	Cold Temperate Northeast Pacific	10	Temperate Northern Pacific	3
-133.125	54.125	1982	Historic	0	North American Pacific Fijordland	25055	Cold Temperate Northeast Pacific	10	Temperate Northern Pacific	3
-132.875	54.125	1982	Historic	0	North American Pacific Fijordland	25055	Cold Temperate Northeast Pacific	10	Temperate Northern Pacific	3
-132.625	54.125	1982	Historic	0	North American Pacific Fijordland	25055	Cold Temperate Northeast Pacific	10	Temperate Northern Pacific	3
-132.375	54.125	1982	Historic	0	North American Pacific Fijordland	25055	Cold Temperate Northeast Pacific	10	Temperate Northern Pacific	3
-132.125	54.125	1982	Historic	0	North American Pacific Fijordland	25055	Cold Temperate Northeast Pacific	10	Temperate Northern Pacific	3
-131.875	54.125	1982	Historic	0	North American Pacific Fijordland	25055	Cold Temperate Northeast Pacific	10	Temperate Northern Pacific	3
-131.625	54.125	1982	Historic	0	North American Pacific Fijordland	25055	Cold Temperate Northeast Pacific	10	Temperate Northern Pacific	3
-130.875	54.125	1982	Historic	6.9812	North American Pacific Fijordland	25055	Cold Temperate Northeast Pacific	10	Temperate Northern Pacific	3
-130.625	54.125	1982	Historic	7.374	North American Pacific Fijordland	25055	Cold Temperate Northeast Pacific	10	Temperate Northern Pacific	3
-130.375	54.125	1982	Historic	7.00281	North American Pacific Fijordland	25055	Cold Temperate Northeast Pacific	10	Temperate Northern Pacific	3
-130.125	54.125	1982	Historic	0	North American Pacific Fijordland	25055	Cold Temperate Northeast Pacific	10	Temperate Northern Pacific	3
-128.625	54.125	1982	Historic	0	North American Pacific Fijordland	25055	Cold Temperate Northeast Pacific	10	Temperate Northern Pacific	3
-162.875	54.375	1982	Historic	0	Gulf of Alaska	20054	Cold Temperate Northeast Pacific	10	Temperate Northern Pacific	3
-162.625	54.375	1982	Historic	0	Gulf of Alaska	20054	Cold Temperate Northeast Pacific	10	Temperate Northern Pacific	3
-162.375	54.375	1982	Historic	0	Gulf of Alaska	20054	Cold Temperate Northeast Pacific	10	Temperate Northern Pacific	3
-133.125	54.375	1982	Historic	0	North American Pacific Fijordland	25055	Cold Temperate Northeast Pacific	10	Temperate Northern Pacific	3
-132.875	54.375	1982	Historic	0	North American Pacific Fijordland	25055	Cold Temperate Northeast Pacific	10	Temperate Northern Pacific	3
-131.125	54.375	1982	Historic	0	North American Pacific Fijordland	25055	Cold Temperate Northeast Pacific	10	Temperate Northern Pacific	3
-130.875	54.375	1982	Historic	0	North American Pacific Fijordland	25055	Cold Temperate Northeast Pacific	10	Temperate Northern Pacific	3
-130.625	54.375	1982	Historic	0	North American Pacific Fijordland	25055	Cold Temperate Northeast Pacific	10	Temperate Northern Pacific	3
-130.375	54.375	1982	Historic	0	North American Pacific Fijordland	25055	Cold Temperate Northeast Pacific	10	Temperate Northern Pacific	3
-130.125	54.375	1982	Historic	0	North American Pacific Fijordland	25055	Cold Temperate Northeast Pacific	10	Temperate Northern Pacific	3
-129.875	54.375	1982	Historic	0	North American Pacific Fijordland	25055	Cold Temperate Northeast Pacific	10	Temperate Northern Pacific	3
-162.375	54.625	1982	Historic	0	Gulf of Alaska	20054	Cold Temperate Northeast Pacific	10	Temperate Northern Pacific	3
-162.125	54.625	1982	Historic	0	Gulf of Alaska	20054	Cold Temperate Northeast Pacific	10	Temperate Northern Pacific	3
-133.625	54.625	1982	Historic	0	North American Pacific Fijordland	25055	Cold Temperate Northeast Pacific	10	Temperate Northern Pacific	3
-132.875	54.625	1982	Historic	0	North American Pacific Fijordland	25055	Cold Temperate Northeast Pacific	10	Temperate Northern Pacific	3
-132.625	54.625	1982	Historic	0	North American Pacific Fijordland	25055	Cold Temperate Northeast Pacific	10	Temperate Northern Pacific	3
-132.375	54.625	1982	Historic	0	North American Pacific Fijordland	25055	Cold Temperate Northeast Pacific	10	Temperate Northern Pacific	3
-132.125	54.625	1982	Historic	8.7033	North American Pacific Fijordland	25055	Cold Temperate Northeast Pacific	10	Temperate Northern Pacific	3
-131.875	54.625	1982	Historic	9.2618	North American Pacific Fijordland	25055	Cold Temperate Northeast Pacific	10	Temperate Northern Pacific	3
-131.625	54.625	1982	Historic	0	North American Pacific Fijordland	25055	Cold Temperate Northeast Pacific	10	Temperate Northern Pacific	3
-131.375	54.625	1982	Historic	7.2224	North American Pacific Fijordland	25055	Cold Temperate Northeast Pacific	10	Temperate Northern Pacific	3
-131.125	54.625	1982	Historic	0	North American Pacific Fijordland	25055	Cold Temperate Northeast Pacific	10	Temperate Northern Pacific	3
-130.875	54.625	1982	Historic	0	North American Pacific Fijordland	25055	Cold Temperate Northeast Pacific	10	Temperate Northern Pacific	3
-130.625	54.625	1982	Historic	0	North American Pacific Fijordland	25055	Cold Temperate Northeast Pacific	10	Temperate Northern Pacific	3
-130.375	54.625	1982	Historic	0	North American Pacific Fijordland	25055	Cold Temperate Northeast Pacific	10	Temperate Northern Pacific	3
-130.125	54.625	1982	Historic	0	North American Pacific Fijordland	25055	Cold Temperate Northeast Pacific	10	Temperate Northern Pacific	3
-129.875	54.625	1982	Historic	0	North American Pacific Fijordland	25055	Cold Temperate Northeast Pacific	10	Temperate Northern Pacific	3
-162.875	54.875	1982	Historic	0	Gulf of Alaska	20054	Cold Temperate Northeast Pacific	10	Temperate Northern Pacific	3
-162.625	54.875	1982	Historic	0	Gulf of Alaska	20054	Cold Temperate Northeast Pacific	10	Temperate Northern Pacific	3
-162.375	54.875	1982	Historic	0	Gulf of Alaska	20054	Cold Temperate Northeast Pacific	10	Temperate Northern Pacific	3
-162.125	54.875	1982	Historic	0	Gulf of Alaska	20054	Cold Temperate Northeast Pacific	10	Temperate Northern Pacific	3
-161.875	54.875	1982	Historic	0	Gulf of Alaska	20054	Cold Temperate Northeast Pacific	10	Temperate Northern Pacific	3
-161.625	54.875	1982	Historic	0	Gulf of Alaska	20054	Cold Temperate Northeast Pacific	10	Temperate Northern Pacific	3
-160.375	54.875	1982	Historic	0	Gulf of Alaska	20054	Cold Temperate Northeast Pacific	10	Temperate Northern Pacific	3
-160.125	54.875	1982	Historic	0	Gulf of Alaska	20054	Cold Temperate Northeast Pacific	10	Temperate Northern Pacific	3
-159.875	54.875	1982	Historic	0	Gulf of Alaska	20054	Cold Temperate Northeast Pacific	10	Temperate Northern Pacific	3
-159.625	54.875	1982	Historic	0	Gulf of Alaska	20054	Cold Temperate Northeast Pacific	10	Temperate Northern Pacific	3
-159.375	54.875	1982	Historic	0	Gulf of Alaska	20054	Cold Temperate Northeast Pacific	10	Temperate Northern Pacific	3
-159.125	54.875	1982	Historic	0	Gulf of Alaska	20054	Cold Temperate Northeast Pacific	10	Temperate Northern Pacific	3
-133.625	54.875	1982	Historic	0	North American Pacific Fijordland	25055	Cold Temperate Northeast Pacific	10	Temperate Northern Pacific	3
-133.125	54.875	1982	Historic	0	North American Pacific Fijordland	25055	Cold Temperate Northeast Pacific	10	Temperate Northern Pacific	3
-132.875	54.875	1982	Historic	0	North American Pacific Fijordland	25055	Cold Temperate Northeast Pacific	10	Temperate Northern Pacific	3
-132.625	54.875	1982	Historic	0	North American Pacific Fijordland	25055	Cold Temperate Northeast Pacific	10	Temperate Northern Pacific	3
-132.375	54.875	1982	Historic	0	North American Pacific Fijordland	25055	Cold Temperate Northeast Pacific	10	Temperate Northern Pacific	3
-132.125	54.875	1982	Historic	10.3375	North American Pacific Fijordland	25055	Cold Temperate Northeast Pacific	10	Temperate Northern Pacific	3
-131.875	54.875	1982	Historic	12.6063	North American Pacific Fijordland	25055	Cold Temperate Northeast Pacific	10	Temperate Northern Pacific	3
-131.625	54.875	1982	Historic	36.3942	North American Pacific Fijordland	25055	Cold Temperate Northeast Pacific	10	Temperate Northern Pacific	3
-131.375	54.875	1982	Historic	38.0476	North American Pacific Fijordland	25055	Cold Temperate Northeast Pacific	10	Temperate Northern Pacific	3
-131.125	54.875	1982	Historic	39.2285	North American Pacific Fijordland	25055	Cold Temperate Northeast Pacific	10	Temperate Northern Pacific	3
-130.875	54.875	1982	Historic	28.7615	North American Pacific Fijordland	25055	Cold Temperate Northeast Pacific	10	Temperate Northern Pacific	3
-130.625	54.875	1982	Historic	12.7293	North American Pacific Fijordland	25055	Cold Temperate Northeast Pacific	10	Temperate Northern Pacific	3
-162.625	55.125	1982	Historic	0	Gulf of Alaska	20054	Cold Temperate Northeast Pacific	10	Temperate Northern Pacific	3
-162.375	55.125	1982	Historic	0	Gulf of Alaska	20054	Cold Temperate Northeast Pacific	10	Temperate Northern Pacific	3
-162.125	55.125	1982	Historic	0	Gulf of Alaska	20054	Cold Temperate Northeast Pacific	10	Temperate Northern Pacific	3
-161.875	55.125	1982	Historic	0	Gulf of Alaska	20054	Cold Temperate Northeast Pacific	10	Temperate Northern Pacific	3
-161.625	55.125	1982	Historic	11.719	Gulf of Alaska	20054	Cold Temperate Northeast Pacific	10	Temperate Northern Pacific	3
-161.375	55.125	1982	Historic	14.793	Gulf of Alaska	20054	Cold Temperate Northeast Pacific	10	Temperate Northern Pacific	3
-161.125	55.125	1982	Historic	17.0673	Gulf of Alaska	20054	Cold Temperate Northeast Pacific	10	Temperate Northern Pacific	3
-160.875	55.125	1982	Historic	15.6797	Gulf of Alaska	20054	Cold Temperate Northeast Pacific	10	Temperate Northern Pacific	3
-160.625	55.125	1982	Historic	10.4864	Gulf of Alaska	20054	Cold Temperate Northeast Pacific	10	Temperate Northern Pacific	3
-160.375	55.125	1982	Historic	0	Gulf of Alaska	20054	Cold Temperate Northeast Pacific	10	Temperate Northern Pacific	3
-160.125	55.125	1982	Historic	0	Gulf of Alaska	20054	Cold Temperate Northeast Pacific	10	Temperate Northern Pacific	3
-159.875	55.125	1982	Historic	0	Gulf of Alaska	20054	Cold Temperate Northeast Pacific	10	Temperate Northern Pacific	3
-159.625	55.125	1982	Historic	0	Gulf of Alaska	20054	Cold Temperate Northeast Pacific	10	Temperate Northern Pacific	3
-159.375	55.125	1982	Historic	0	Gulf of Alaska	20054	Cold Temperate Northeast Pacific	10	Temperate Northern Pacific	3
-133.625	55.125	1982	Historic	0	North American Pacific Fijordland	25055	Cold Temperate Northeast Pacific	10	Temperate Northern Pacific	3
-133.375	55.125	1982	Historic	0	North American Pacific Fijordland	25055	Cold Temperate Northeast Pacific	10	Temperate Northern Pacific	3
-133.125	55.125	1982	Historic	0	North American Pacific Fijordland	25055	Cold Temperate Northeast Pacific	10	Temperate Northern Pacific	3
-132.875	55.125	1982	Historic	0	North American Pacific Fijordland	25055	Cold Temperate Northeast Pacific	10	Temperate Northern Pacific	3
-132.625	55.125	1982	Historic	0	North American Pacific Fijordland	25055	Cold Temperate Northeast Pacific	10	Temperate Northern Pacific	3
-132.125	55.125	1982	Historic	12.4922	North American Pacific Fijordland	25055	Cold Temperate Northeast Pacific	10	Temperate Northern Pacific	3
-131.875	55.125	1982	Historic	15.1052	North American Pacific Fijordland	25055	Cold Temperate Northeast Pacific	10	Temperate Northern Pacific	3
-131.625	55.125	1982	Historic	59.1728	North American Pacific Fijordland	25055	Cold Temperate Northeast Pacific	10	Temperate Northern Pacific	3
-131.375	55.125	1982	Historic	27.6233	North American Pacific Fijordland	25055	Cold Temperate Northeast Pacific	10	Temperate Northern Pacific	3
-131.125	55.125	1982	Historic	27.271	North American Pacific Fijordland	25055	Cold Temperate Northeast Pacific	10	Temperate Northern Pacific	3
-130.875	55.125	1982	Historic	26.2628	North American Pacific Fijordland	25055	Cold Temperate Northeast Pacific	10	Temperate Northern Pacific	3
-162.625	55.375	1982	Historic	0	Eastern Bering Sea	25014	Arctic	1	Arctic	1
-161.875	55.375	1982	Historic	0	Gulf of Alaska	20054	Cold Temperate Northeast Pacific	10	Temperate Northern Pacific	3
-161.625	55.375	1982	Historic	14.267	Gulf of Alaska	20054	Cold Temperate Northeast Pacific	10	Temperate Northern Pacific	3
-161.375	55.375	1982	Historic	15.021	Gulf of Alaska	20054	Cold Temperate Northeast Pacific	10	Temperate Northern Pacific	3
-161.125	55.375	1982	Historic	16.0718	Gulf of Alaska	20054	Cold Temperate Northeast Pacific	10	Temperate Northern Pacific	3
-160.875	55.375	1982	Historic	16.3932	Gulf of Alaska	20054	Cold Temperate Northeast Pacific	10	Temperate Northern Pacific	3
-160.625	55.375	1982	Historic	11.0772	Gulf of Alaska	20054	Cold Temperate Northeast Pacific	10	Temperate Northern Pacific	3
-160.375	55.375	1982	Historic	0	Gulf of Alaska	20054	Cold Temperate Northeast Pacific	10	Temperate Northern Pacific	3
-160.125	55.375	1982	Historic	0	Gulf of Alaska	20054	Cold Temperate Northeast Pacific	10	Temperate Northern Pacific	3
-159.875	55.375	1982	Historic	0	Gulf of Alaska	20054	Cold Temperate Northeast Pacific	10	Temperate Northern Pacific	3
-159.625	55.375	1982	Historic	0	Gulf of Alaska	20054	Cold Temperate Northeast Pacific	10	Temperate Northern Pacific	3
-133.875	55.375	1982	Historic	0	North American Pacific Fijordland	25055	Cold Temperate Northeast Pacific	10	Temperate Northern Pacific	3
-133.625	55.375	1982	Historic	0	North American Pacific Fijordland	25055	Cold Temperate Northeast Pacific	10	Temperate Northern Pacific	3
-133.375	55.375	1982	Historic	0	North American Pacific Fijordland	25055	Cold Temperate Northeast Pacific	10	Temperate Northern Pacific	3
-133.125	55.375	1982	Historic	0	North American Pacific Fijordland	25055	Cold Temperate Northeast Pacific	10	Temperate Northern Pacific	3
-132.125	55.375	1982	Historic	17.2601	North American Pacific Fijordland	25055	Cold Temperate Northeast Pacific	10	Temperate Northern Pacific	3
-131.875	55.375	1982	Historic	15.3967	North American Pacific Fijordland	25055	Cold Temperate Northeast Pacific	10	Temperate Northern Pacific	3
-131.625	55.375	1982	Historic	23.5457	North American Pacific Fijordland	25055	Cold Temperate Northeast Pacific	10	Temperate Northern Pacific	3
-131.375	55.375	1982	Historic	30.5068	North American Pacific Fijordland	25055	Cold Temperate Northeast Pacific	10	Temperate Northern Pacific	3
-162.375	55.625	1982	Historic	0	Eastern Bering Sea	25014	Arctic	1	Arctic	1
-161.625	55.625	1982	Historic	6.98988	Gulf of Alaska	20054	Cold Temperate Northeast Pacific	10	Temperate Northern Pacific	3
-161.375	55.625	1982	Historic	8.91057	Gulf of Alaska	20054	Cold Temperate Northeast Pacific	10	Temperate Northern Pacific	3
-161.125	55.625	1982	Historic	12.5041	Gulf of Alaska	20054	Cold Temperate Northeast Pacific	10	Temperate Northern Pacific	3
-160.875	55.625	1982	Historic	7.34164	Gulf of Alaska	20054	Cold Temperate Northeast Pacific	10	Temperate Northern Pacific	3
-160.625	55.625	1982	Historic	0	Gulf of Alaska	20054	Cold Temperate Northeast Pacific	10	Temperate Northern Pacific	3
-160.375	55.625	1982	Historic	0	Gulf of Alaska	20054	Cold Temperate Northeast Pacific	10	Temperate Northern Pacific	3
-160.125	55.625	1982	Historic	0	Gulf of Alaska	20054	Cold Temperate Northeast Pacific	10	Temperate Northern Pacific	3
-159.625	55.625	1982	Historic	0	Gulf of Alaska	20054	Cold Temperate Northeast Pacific	10	Temperate Northern Pacific	3
-159.375	55.625	1982	Historic	0	Gulf of Alaska	20054	Cold Temperate Northeast Pacific	10	Temperate Northern Pacific	3
-133.875	55.625	1982	Historic	0	North American Pacific Fijordland	25055	Cold Temperate Northeast Pacific	10	Temperate Northern Pacific	3
-133.625	55.625	1982	Historic	0	North American Pacific Fijordland	25055	Cold Temperate Northeast Pacific	10	Temperate Northern Pacific	3
-133.375	55.625	1982	Historic	0	North American Pacific Fijordland	25055	Cold Temperate Northeast Pacific	10	Temperate Northern Pacific	3
-133.125	55.625	1982	Historic	0	North American Pacific Fijordland	25055	Cold Temperate Northeast Pacific	10	Temperate Northern Pacific	3
-161.125	55.875	1982	Historic	0	Eastern Bering Sea	25014	Arctic	1	Arctic	1
-160.875	55.875	1982	Historic	0	Eastern Bering Sea	25014	Arctic	1	Arctic	1
-160.625	55.875	1982	Historic	0	Eastern Bering Sea	25014	Arctic	1	Arctic	1
-160.375	55.875	1982	Historic	0	Eastern Bering Sea	25014	Arctic	1	Arctic	1
-160.125	55.875	1982	Historic	0	Gulf of Alaska	20054	Cold Temperate Northeast Pacific	10	Temperate Northern Pacific	3
-159.875	55.875	1982	Historic	0	Gulf of Alaska	20054	Cold Temperate Northeast Pacific	10	Temperate Northern Pacific	3
-159.625	55.875	1982	Historic	0	Gulf of Alaska	20054	Cold Temperate Northeast Pacific	10	Temperate Northern Pacific	3
-159.375	55.875	1982	Historic	0	Gulf of Alaska	20054	Cold Temperate Northeast Pacific	10	Temperate Northern Pacific	3
-159.125	55.875	1982	Historic	0	Gulf of Alaska	20054	Cold Temperate Northeast Pacific	10	Temperate Northern Pacific	3
-158.875	55.875	1982	Historic	0	Gulf of Alaska	20054	Cold Temperate Northeast Pacific	10	Temperate Northern Pacific	3
-158.625	55.875	1982	Historic	0	Gulf of Alaska	20054	Cold Temperate Northeast Pacific	10	Temperate Northern Pacific	3
-156.625	55.875	1982	Historic	0	Gulf of Alaska	20054	Cold Temperate Northeast Pacific	10	Temperate Northern Pacific	3
-155.875	55.875	1982	Historic	0	Gulf of Alaska	20054	Cold Temperate Northeast Pacific	10	Temperate Northern Pacific	3
-155.625	55.875	1982	Historic	0	Gulf of Alaska	20054	Cold Temperate Northeast Pacific	10	Temperate Northern Pacific	3
-134.625	55.875	1982	Historic	0	North American Pacific Fijordland	25055	Cold Temperate Northeast Pacific	10	Temperate Northern Pacific	3
-134.375	55.875	1982	Historic	0	North American Pacific Fijordland	25055	Cold Temperate Northeast Pacific	10	Temperate Northern Pacific	3
-134.125	55.875	1982	Historic	0	North American Pacific Fijordland	25055	Cold Temperate Northeast Pacific	10	Temperate Northern Pacific	3
-133.875	55.875	1982	Historic	0	North American Pacific Fijordland	25055	Cold Temperate Northeast Pacific	10	Temperate Northern Pacific	3
-133.625	55.875	1982	Historic	0	North American Pacific Fijordland	25055	Cold Temperate Northeast Pacific	10	Temperate Northern Pacific	3
-133.375	55.875	1982	Historic	0	North American Pacific Fijordland	25055	Cold Temperate Northeast Pacific	10	Temperate Northern Pacific	3
-132.875	55.875	1982	Historic	0	North American Pacific Fijordland	25055	Cold Temperate Northeast Pacific	10	Temperate Northern Pacific	3
-132.625	55.875	1982	Historic	0	North American Pacific Fijordland	25055	Cold Temperate Northeast Pacific	10	Temperate Northern Pacific	3
-132.375	55.875	1982	Historic	0	North American Pacific Fijordland	25055	Cold Temperate Northeast Pacific	10	Temperate Northern Pacific	3
-158.625	56.125	1982	Historic	0	Gulf of Alaska	20054	Cold Temperate Northeast Pacific	10	Temperate Northern Pacific	3
-158.375	56.125	1982	Historic	0	Gulf of Alaska	20054	Cold Temperate Northeast Pacific	10	Temperate Northern Pacific	3
-158.125	56.125	1982	Historic	0	Gulf of Alaska	20054	Cold Temperate Northeast Pacific	10	Temperate Northern Pacific	3
-156.875	56.125	1982	Historic	0	Gulf of Alaska	20054	Cold Temperate Northeast Pacific	10	Temperate Northern Pacific	3
-156.625	56.125	1982	Historic	5.1465	Gulf of Alaska	20054	Cold Temperate Northeast Pacific	10	Temperate Northern Pacific	3
-134.875	56.125	1982	Historic	0	North American Pacific Fijordland	25055	Cold Temperate Northeast Pacific	10	Temperate Northern Pacific	3
-134.625	56.125	1982	Historic	0	North American Pacific Fijordland	25055	Cold Temperate Northeast Pacific	10	Temperate Northern Pacific	3
-134.375	56.125	1982	Historic	0	North American Pacific Fijordland	25055	Cold Temperate Northeast Pacific	10	Temperate Northern Pacific	3
-134.125	56.125	1982	Historic	0	North American Pacific Fijordland	25055	Cold Temperate Northeast Pacific	10	Temperate Northern Pacific	3
-133.875	56.125	1982	Historic	0	North American Pacific Fijordland	25055	Cold Temperate Northeast Pacific	10	Temperate Northern Pacific	3
-133.625	56.125	1982	Historic	0	North American Pacific Fijordland	25055	Cold Temperate Northeast Pacific	10	Temperate Northern Pacific	3
-133.375	56.125	1982	Historic	0	North American Pacific Fijordland	25055	Cold Temperate Northeast Pacific	10	Temperate Northern Pacific	3
-133.125	56.125	1982	Historic	0	North American Pacific Fijordland	25055	Cold Temperate Northeast Pacific	10	Temperate Northern Pacific	3
-132.875	56.125	1982	Historic	0	North American Pacific Fijordland	25055	Cold Temperate Northeast Pacific	10	Temperate Northern Pacific	3
-132.625	56.125	1982	Historic	0	North American Pacific Fijordland	25055	Cold Temperate Northeast Pacific	10	Temperate Northern Pacific	3
-132.375	56.125	1982	Historic	0	North American Pacific Fijordland	25055	Cold Temperate Northeast Pacific	10	Temperate Northern Pacific	3
-158.625	56.375	1982	Historic	0	Gulf of Alaska	20054	Cold Temperate Northeast Pacific	10	Temperate Northern Pacific	3
-158.375	56.375	1982	Historic	0	Gulf of Alaska	20054	Cold Temperate Northeast Pacific	10	Temperate Northern Pacific	3
-158.125	56.375	1982	Historic	0	Gulf of Alaska	20054	Cold Temperate Northeast Pacific	10	Temperate Northern Pacific	3
-157.875	56.375	1982	Historic	0	Gulf of Alaska	20054	Cold Temperate Northeast Pacific	10	Temperate Northern Pacific	3
-157.625	56.375	1982	Historic	0	Gulf of Alaska	20054	Cold Temperate Northeast Pacific	10	Temperate Northern Pacific	3
-135.125	56.375	1982	Historic	0	North American Pacific Fijordland	25055	Cold Temperate Northeast Pacific	10	Temperate Northern Pacific	3
-134.875	56.375	1982	Historic	0	North American Pacific Fijordland	25055	Cold Temperate Northeast Pacific	10	Temperate Northern Pacific	3
-134.625	56.375	1982	Historic	0	North American Pacific Fijordland	25055	Cold Temperate Northeast Pacific	10	Temperate Northern Pacific	3
-134.375	56.375	1982	Historic	0	North American Pacific Fijordland	25055	Cold Temperate Northeast Pacific	10	Temperate Northern Pacific	3
-134.125	56.375	1982	Historic	0	North American Pacific Fijordland	25055	Cold Temperate Northeast Pacific	10	Temperate Northern Pacific	3
-133.875	56.375	1982	Historic	0	North American Pacific Fijordland	25055	Cold Temperate Northeast Pacific	10	Temperate Northern Pacific	3
-133.625	56.375	1982	Historic	0	North American Pacific Fijordland	25055	Cold Temperate Northeast Pacific	10	Temperate Northern Pacific	3
-133.375	56.375	1982	Historic	0	North American Pacific Fijordland	25055	Cold Temperate Northeast Pacific	10	Temperate Northern Pacific	3
-133.125	56.375	1982	Historic	0	North American Pacific Fijordland	25055	Cold Temperate Northeast Pacific	10	Temperate Northern Pacific	3
-132.875	56.375	1982	Historic	0	North American Pacific Fijordland	25055	Cold Temperate Northeast Pacific	10	Temperate Northern Pacific	3
-158.125	56.625	1982	Historic	0	Gulf of Alaska	20054	Cold Temperate Northeast Pacific	10	Temperate Northern Pacific	3
-157.875	56.625	1982	Historic	0	Gulf of Alaska	20054	Cold Temperate Northeast Pacific	10	Temperate Northern Pacific	3
-157.625	56.625	1982	Historic	0	Gulf of Alaska	20054	Cold Temperate Northeast Pacific	10	Temperate Northern Pacific	3
-157.375	56.625	1982	Historic	0	Gulf of Alaska	20054	Cold Temperate Northeast Pacific	10	Temperate Northern Pacific	3
-157.125	56.625	1982	Historic	0	Gulf of Alaska	20054	Cold Temperate Northeast Pacific	10	Temperate Northern Pacific	3
-156.875	56.625	1982	Historic	0	Gulf of Alaska	20054	Cold Temperate Northeast Pacific	10	Temperate Northern Pacific	3
-154.625	56.625	1982	Historic	9.9859	Gulf of Alaska	20054	Cold Temperate Northeast Pacific	10	Temperate Northern Pacific	3
-154.375	56.625	1982	Historic	0	Gulf of Alaska	20054	Cold Temperate Northeast Pacific	10	Temperate Northern Pacific	3
-154.125	56.625	1982	Historic	0	Gulf of Alaska	20054	Cold Temperate Northeast Pacific	10	Temperate Northern Pacific	3
-153.875	56.625	1982	Historic	0	Gulf of Alaska	20054	Cold Temperate Northeast Pacific	10	Temperate Northern Pacific	3
-135.375	56.625	1982	Historic	7.9347	North American Pacific Fijordland	25055	Cold Temperate Northeast Pacific	10	Temperate Northern Pacific	3
-135.125	56.625	1982	Historic	9.9871	North American Pacific Fijordland	25055	Cold Temperate Northeast Pacific	10	Temperate Northern Pacific	3
-134.625	56.625	1982	Historic	13.9937	North American Pacific Fijordland	25055	Cold Temperate Northeast Pacific	10	Temperate Northern Pacific	3
-134.375	56.625	1982	Historic	18.1649	North American Pacific Fijordland	25055	Cold Temperate Northeast Pacific	10	Temperate Northern Pacific	3
-134.125	56.625	1982	Historic	0	North American Pacific Fijordland	25055	Cold Temperate Northeast Pacific	10	Temperate Northern Pacific	3
-133.875	56.625	1982	Historic	0	North American Pacific Fijordland	25055	Cold Temperate Northeast Pacific	10	Temperate Northern Pacific	3
-133.625	56.625	1982	Historic	0	North American Pacific Fijordland	25055	Cold Temperate Northeast Pacific	10	Temperate Northern Pacific	3
-133.125	56.625	1982	Historic	0	North American Pacific Fijordland	25055	Cold Temperate Northeast Pacific	10	Temperate Northern Pacific	3
-132.875	56.625	1982	Historic	0	North American Pacific Fijordland	25055	Cold Temperate Northeast Pacific	10	Temperate Northern Pacific	3
-157.375	56.875	1982	Historic	0	Gulf of Alaska	20054	Cold Temperate Northeast Pacific	10	Temperate Northern Pacific	3
-157.125	56.875	1982	Historic	0	Gulf of Alaska	20054	Cold Temperate Northeast Pacific	10	Temperate Northern Pacific	3
-156.875	56.875	1982	Historic	0	Gulf of Alaska	20054	Cold Temperate Northeast Pacific	10	Temperate Northern Pacific	3
-156.625	56.875	1982	Historic	0	Gulf of Alaska	20054	Cold Temperate Northeast Pacific	10	Temperate Northern Pacific	3
-156.375	56.875	1982	Historic	5.5218	Gulf of Alaska	20054	Cold Temperate Northeast Pacific	10	Temperate Northern Pacific	3
-154.375	56.875	1982	Historic	0	Gulf of Alaska	20054	Cold Temperate Northeast Pacific	10	Temperate Northern Pacific	3
-154.125	56.875	1982	Historic	11.657	Gulf of Alaska	20054	Cold Temperate Northeast Pacific	10	Temperate Northern Pacific	3
-153.875	56.875	1982	Historic	0	Gulf of Alaska	20054	Cold Temperate Northeast Pacific	10	Temperate Northern Pacific	3
-153.625	56.875	1982	Historic	0	Gulf of Alaska	20054	Cold Temperate Northeast Pacific	10	Temperate Northern Pacific	3
-135.875	56.875	1982	Historic	0	North American Pacific Fijordland	25055	Cold Temperate Northeast Pacific	10	Temperate Northern Pacific	3
-135.625	56.875	1982	Historic	0	North American Pacific Fijordland	25055	Cold Temperate Northeast Pacific	10	Temperate Northern Pacific	3
-135.375	56.875	1982	Historic	0	North American Pacific Fijordland	25055	Cold Temperate Northeast Pacific	10	Temperate Northern Pacific	3
-134.875	56.875	1982	Historic	7.52041	North American Pacific Fijordland	25055	Cold Temperate Northeast Pacific	10	Temperate Northern Pacific	3
-134.625	56.875	1982	Historic	9.12635	North American Pacific Fijordland	25055	Cold Temperate Northeast Pacific	10	Temperate Northern Pacific	3
-134.375	56.875	1982	Historic	13.9092	North American Pacific Fijordland	25055	Cold Temperate Northeast Pacific	10	Temperate Northern Pacific	3
-134.125	56.875	1982	Historic	13.9276	North American Pacific Fijordland	25055	Cold Temperate Northeast Pacific	10	Temperate Northern Pacific	3
-133.875	56.875	1982	Historic	0	North American Pacific Fijordland	25055	Cold Temperate Northeast Pacific	10	Temperate Northern Pacific	3
-133.125	56.875	1982	Historic	0	North American Pacific Fijordland	25055	Cold Temperate Northeast Pacific	10	Temperate Northern Pacific	3
-132.875	56.875	1982	Historic	0	North American Pacific Fijordland	25055	Cold Temperate Northeast Pacific	10	Temperate Northern Pacific	3
-156.875	57.125	1982	Historic	0	Gulf of Alaska	20054	Cold Temperate Northeast Pacific	10	Temperate Northern Pacific	3
-156.625	57.125	1982	Historic	0	Gulf of Alaska	20054	Cold Temperate Northeast Pacific	10	Temperate Northern Pacific	3
-156.375	57.125	1982	Historic	0	Gulf of Alaska	20054	Cold Temperate Northeast Pacific	10	Temperate Northern Pacific	3
-154.125	57.125	1982	Historic	0	Gulf of Alaska	20054	Cold Temperate Northeast Pacific	10	Temperate Northern Pacific	3
-153.875	57.125	1982	Historic	0	Gulf of Alaska	20054	Cold Temperate Northeast Pacific	10	Temperate Northern Pacific	3
-153.625	57.125	1982	Historic	0	Gulf of Alaska	20054	Cold Temperate Northeast Pacific	10	Temperate Northern Pacific	3
-153.375	57.125	1982	Historic	0	Gulf of Alaska	20054	Cold Temperate Northeast Pacific	10	Temperate Northern Pacific	3
-153.125	57.125	1982	Historic	0	Gulf of Alaska	20054	Cold Temperate Northeast Pacific	10	Temperate Northern Pacific	3
-152.875	57.125	1982	Historic	0	Gulf of Alaska	20054	Cold Temperate Northeast Pacific	10	Temperate Northern Pacific	3
-135.875	57.125	1982	Historic	0	North American Pacific Fijordland	25055	Cold Temperate Northeast Pacific	10	Temperate Northern Pacific	3
-135.625	57.125	1982	Historic	0	North American Pacific Fijordland	25055	Cold Temperate Northeast Pacific	10	Temperate Northern Pacific	3
-135.375	57.125	1982	Historic	0	North American Pacific Fijordland	25055	Cold Temperate Northeast Pacific	10	Temperate Northern Pacific	3
-135.125	57.125	1982	Historic	0	North American Pacific Fijordland	25055	Cold Temperate Northeast Pacific	10	Temperate Northern Pacific	3
-134.875	57.125	1982	Historic	0	North American Pacific Fijordland	25055	Cold Temperate Northeast Pacific	10	Temperate Northern Pacific	3
-134.625	57.125	1982	Historic	0	North American Pacific Fijordland	25055	Cold Temperate Northeast Pacific	10	Temperate Northern Pacific	3
-134.375	57.125	1982	Historic	9.00612	North American Pacific Fijordland	25055	Cold Temperate Northeast Pacific	10	Temperate Northern Pacific	3
-134.125	57.125	1982	Historic	9.03605	North American Pacific Fijordland	25055	Cold Temperate Northeast Pacific	10	Temperate Northern Pacific	3
-133.875	57.125	1982	Historic	9.03773	North American Pacific Fijordland	25055	Cold Temperate Northeast Pacific	10	Temperate Northern Pacific	3
-133.625	57.125	1982	Historic	10.79	North American Pacific Fijordland	25055	Cold Temperate Northeast Pacific	10	Temperate Northern Pacific	3
-133.375	57.125	1982	Historic	10.7457	North American Pacific Fijordland	25055	Cold Temperate Northeast Pacific	10	Temperate Northern Pacific	3
-133.125	57.125	1982	Historic	0	North American Pacific Fijordland	25055	Cold Temperate Northeast Pacific	10	Temperate Northern Pacific	3
-132.875	57.125	1982	Historic	0	North American Pacific Fijordland	25055	Cold Temperate Northeast Pacific	10	Temperate Northern Pacific	3
-156.625	57.375	1982	Historic	0	Gulf of Alaska	20054	Cold Temperate Northeast Pacific	10	Temperate Northern Pacific	3
-156.375	57.375	1982	Historic	0	Gulf of Alaska	20054	Cold Temperate Northeast Pacific	10	Temperate Northern Pacific	3
-156.125	57.375	1982	Historic	0	Gulf of Alaska	20054	Cold Temperate Northeast Pacific	10	Temperate Northern Pacific	3
-154.875	57.375	1982	Historic	0	Gulf of Alaska	20054	Cold Temperate Northeast Pacific	10	Temperate Northern Pacific	3
-154.625	57.375	1982	Historic	0	Gulf of Alaska	20054	Cold Temperate Northeast Pacific	10	Temperate Northern Pacific	3
-153.875	57.375	1982	Historic	0	Gulf of Alaska	20054	Cold Temperate Northeast Pacific	10	Temperate Northern Pacific	3
-153.625	57.375	1982	Historic	0	Gulf of Alaska	20054	Cold Temperate Northeast Pacific	10	Temperate Northern Pacific	3
-153.125	57.375	1982	Historic	0	Gulf of Alaska	20054	Cold Temperate Northeast Pacific	10	Temperate Northern Pacific	3
-152.875	57.375	1982	Historic	0	Gulf of Alaska	20054	Cold Temperate Northeast Pacific	10	Temperate Northern Pacific	3
-152.625	57.375	1982	Historic	0	Gulf of Alaska	20054	Cold Temperate Northeast Pacific	10	Temperate Northern Pacific	3
-152.375	57.375	1982	Historic	0	Gulf of Alaska	20054	Cold Temperate Northeast Pacific	10	Temperate Northern Pacific	3
-136.125	57.375	1982	Historic	0	North American Pacific Fijordland	25055	Cold Temperate Northeast Pacific	10	Temperate Northern Pacific	3
-135.875	57.375	1982	Historic	0	North American Pacific Fijordland	25055	Cold Temperate Northeast Pacific	10	Temperate Northern Pacific	3
-135.625	57.375	1982	Historic	0	North American Pacific Fijordland	25055	Cold Temperate Northeast Pacific	10	Temperate Northern Pacific	3
-134.875	57.375	1982	Historic	0	North American Pacific Fijordland	25055	Cold Temperate Northeast Pacific	10	Temperate Northern Pacific	3
-134.625	57.375	1982	Historic	0	North American Pacific Fijordland	25055	Cold Temperate Northeast Pacific	10	Temperate Northern Pacific	3
-134.375	57.375	1982	Historic	0	North American Pacific Fijordland	25055	Cold Temperate Northeast Pacific	10	Temperate Northern Pacific	3
-134.125	57.375	1982	Historic	0	North American Pacific Fijordland	25055	Cold Temperate Northeast Pacific	10	Temperate Northern Pacific	3
-133.875	57.375	1982	Historic	0	North American Pacific Fijordland	25055	Cold Temperate Northeast Pacific	10	Temperate Northern Pacific	3
-133.625	57.375	1982	Historic	8.95711	North American Pacific Fijordland	25055	Cold Temperate Northeast Pacific	10	Temperate Northern Pacific	3
-133.375	57.375	1982	Historic	8.95429	North American Pacific Fijordland	25055	Cold Temperate Northeast Pacific	10	Temperate Northern Pacific	3
-156.125	57.625	1982	Historic	0	Gulf of Alaska	20054	Cold Temperate Northeast Pacific	10	Temperate Northern Pacific	3
-155.875	57.625	1982	Historic	0	Gulf of Alaska	20054	Cold Temperate Northeast Pacific	10	Temperate Northern Pacific	3
-155.625	57.625	1982	Historic	0	Gulf of Alaska	20054	Cold Temperate Northeast Pacific	10	Temperate Northern Pacific	3
-155.375	57.625	1982	Historic	0	Gulf of Alaska	20054	Cold Temperate Northeast Pacific	10	Temperate Northern Pacific	3
-154.625	57.625	1982	Historic	0	Gulf of Alaska	20054	Cold Temperate Northeast Pacific	10	Temperate Northern Pacific	3
-154.375	57.625	1982	Historic	0	Gulf of Alaska	20054	Cold Temperate Northeast Pacific	10	Temperate Northern Pacific	3
-154.125	57.625	1982	Historic	0	Gulf of Alaska	20054	Cold Temperate Northeast Pacific	10	Temperate Northern Pacific	3
-153.875	57.625	1982	Historic	0	Gulf of Alaska	20054	Cold Temperate Northeast Pacific	10	Temperate Northern Pacific	3
-153.625	57.625	1982	Historic	0	Gulf of Alaska	20054	Cold Temperate Northeast Pacific	10	Temperate Northern Pacific	3
-153.375	57.625	1982	Historic	0	Gulf of Alaska	20054	Cold Temperate Northeast Pacific	10	Temperate Northern Pacific	3
-153.125	57.625	1982	Historic	0	Gulf of Alaska	20054	Cold Temperate Northeast Pacific	10	Temperate Northern Pacific	3
-152.875	57.625	1982	Historic	0	Gulf of Alaska	20054	Cold Temperate Northeast Pacific	10	Temperate Northern Pacific	3
-152.625	57.625	1982	Historic	0	Gulf of Alaska	20054	Cold Temperate Northeast Pacific	10	Temperate Northern Pacific	3
-152.375	57.625	1982	Historic	0	Gulf of Alaska	20054	Cold Temperate Northeast Pacific	10	Temperate Northern Pacific	3
-152.125	57.625	1982	Historic	0	Gulf of Alaska	20054	Cold Temperate Northeast Pacific	10	Temperate Northern Pacific	3
-136.375	57.625	1982	Historic	0	North American Pacific Fijordland	25055	Cold Temperate Northeast Pacific	10	Temperate Northern Pacific	3
-136.125	57.625	1982	Historic	0	North American Pacific Fijordland	25055	Cold Temperate Northeast Pacific	10	Temperate Northern Pacific	3
-134.875	57.625	1982	Historic	0	North American Pacific Fijordland	25055	Cold Temperate Northeast Pacific	10	Temperate Northern Pacific	3
-134.625	57.625	1982	Historic	0	North American Pacific Fijordland	25055	Cold Temperate Northeast Pacific	10	Temperate Northern Pacific	3
-133.875	57.625	1982	Historic	0	North American Pacific Fijordland	25055	Cold Temperate Northeast Pacific	10	Temperate Northern Pacific	3
-133.625	57.625	1982	Historic	0	North American Pacific Fijordland	25055	Cold Temperate Northeast Pacific	10	Temperate Northern Pacific	3
-155.625	57.875	1982	Historic	0	Gulf of Alaska	20054	Cold Temperate Northeast Pacific	10	Temperate Northern Pacific	3
-155.375	57.875	1982	Historic	0	Gulf of Alaska	20054	Cold Temperate Northeast Pacific	10	Temperate Northern Pacific	3
-155.125	57.875	1982	Historic	0	Gulf of Alaska	20054	Cold Temperate Northeast Pacific	10	Temperate Northern Pacific	3
-154.875	57.875	1982	Historic	0	Gulf of Alaska	20054	Cold Temperate Northeast Pacific	10	Temperate Northern Pacific	3
-153.875	57.875	1982	Historic	0	Gulf of Alaska	20054	Cold Temperate Northeast Pacific	10	Temperate Northern Pacific	3
-153.625	57.875	1982	Historic	0	Gulf of Alaska	20054	Cold Temperate Northeast Pacific	10	Temperate Northern Pacific	3
-153.375	57.875	1982	Historic	0	Gulf of Alaska	20054	Cold Temperate Northeast Pacific	10	Temperate Northern Pacific	3
-153.125	57.875	1982	Historic	0	Gulf of Alaska	20054	Cold Temperate Northeast Pacific	10	Temperate Northern Pacific	3
-152.875	57.875	1982	Historic	0	Gulf of Alaska	20054	Cold Temperate Northeast Pacific	10	Temperate Northern Pacific	3
-152.625	57.875	1982	Historic	0	Gulf of Alaska	20054	Cold Temperate Northeast Pacific	10	Temperate Northern Pacific	3
-152.375	57.875	1982	Historic	0	Gulf of Alaska	20054	Cold Temperate Northeast Pacific	10	Temperate Northern Pacific	3
-152.125	57.875	1982	Historic	0	Gulf of Alaska	20054	Cold Temperate Northeast Pacific	10	Temperate Northern Pacific	3
-136.625	57.875	1982	Historic	0	North American Pacific Fijordland	25055	Cold Temperate Northeast Pacific	10	Temperate Northern Pacific	3
-136.375	57.875	1982	Historic	0	North American Pacific Fijordland	25055	Cold Temperate Northeast Pacific	10	Temperate Northern Pacific	3
-134.875	57.875	1982	Historic	0	North American Pacific Fijordland	25055	Cold Temperate Northeast Pacific	10	Temperate Northern Pacific	3
-134.625	57.875	1982	Historic	0	North American Pacific Fijordland	25055	Cold Temperate Northeast Pacific	10	Temperate Northern Pacific	3
-133.875	57.875	1982	Historic	0	North American Pacific Fijordland	25055	Cold Temperate Northeast Pacific	10	Temperate Northern Pacific	3
-133.625	57.875	1982	Historic	0	North American Pacific Fijordland	25055	Cold Temperate Northeast Pacific	10	Temperate Northern Pacific	3
-155.125	58.125	1982	Historic	0	Gulf of Alaska	20054	Cold Temperate Northeast Pacific	10	Temperate Northern Pacific	3
-154.875	58.125	1982	Historic	0	Gulf of Alaska	20054	Cold Temperate Northeast Pacific	10	Temperate Northern Pacific	3
-154.625	58.125	1982	Historic	0	Gulf of Alaska	20054	Cold Temperate Northeast Pacific	10	Temperate Northern Pacific	3
-154.375	58.125	1982	Historic	0	Gulf of Alaska	20054	Cold Temperate Northeast Pacific	10	Temperate Northern Pacific	3
-154.125	58.125	1982	Historic	0	Gulf of Alaska	20054	Cold Temperate Northeast Pacific	10	Temperate Northern Pacific	3
-153.375	58.125	1982	Historic	0	Gulf of Alaska	20054	Cold Temperate Northeast Pacific	10	Temperate Northern Pacific	3
-153.125	58.125	1982	Historic	0	Gulf of Alaska	20054	Cold Temperate Northeast Pacific	10	Temperate Northern Pacific	3
-152.875	58.125	1982	Historic	0	Gulf of Alaska	20054	Cold Temperate Northeast Pacific	10	Temperate Northern Pacific	3
-152.625	58.125	1982	Historic	0	Gulf of Alaska	20054	Cold Temperate Northeast Pacific	10	Temperate Northern Pacific	3
-152.375	58.125	1982	Historic	0	Gulf of Alaska	20054	Cold Temperate Northeast Pacific	10	Temperate Northern Pacific	3
-152.125	58.125	1982	Historic	5.9932	Gulf of Alaska	20054	Cold Temperate Northeast Pacific	10	Temperate Northern Pacific	3
-151.875	58.125	1982	Historic	6.4575	Gulf of Alaska	20054	Cold Temperate Northeast Pacific	10	Temperate Northern Pacific	3
-136.875	58.125	1982	Historic	0	North American Pacific Fijordland	25055	Cold Temperate Northeast Pacific	10	Temperate Northern Pacific	3
-136.625	58.125	1982	Historic	0	North American Pacific Fijordland	25055	Cold Temperate Northeast Pacific	10	Temperate Northern Pacific	3
-136.375	58.125	1982	Historic	0	North American Pacific Fijordland	25055	Cold Temperate Northeast Pacific	10	Temperate Northern Pacific	3
-136.125	58.125	1982	Historic	0	North American Pacific Fijordland	25055	Cold Temperate Northeast Pacific	10	Temperate Northern Pacific	3
-135.875	58.125	1982	Historic	0	North American Pacific Fijordland	25055	Cold Temperate Northeast Pacific	10	Temperate Northern Pacific	3
-135.625	58.125	1982	Historic	0	North American Pacific Fijordland	25055	Cold Temperate Northeast Pacific	10	Temperate Northern Pacific	3
-135.375	58.125	1982	Historic	0	North American Pacific Fijordland	25055	Cold Temperate Northeast Pacific	10	Temperate Northern Pacific	3
-135.125	58.125	1982	Historic	0	North American Pacific Fijordland	25055	Cold Temperate Northeast Pacific	10	Temperate Northern Pacific	3
-134.875	58.125	1982	Historic	0	North American Pacific Fijordland	25055	Cold Temperate Northeast Pacific	10	Temperate Northern Pacific	3
-134.625	58.125	1982	Historic	0	North American Pacific Fijordland	25055	Cold Temperate Northeast Pacific	10	Temperate Northern Pacific	3
-154.375	58.375	1982	Historic	0	Gulf of Alaska	20054	Cold Temperate Northeast Pacific	10	Temperate Northern Pacific	3
-154.125	58.375	1982	Historic	0	Gulf of Alaska	20054	Cold Temperate Northeast Pacific	10	Temperate Northern Pacific	3
-153.875	58.375	1982	Historic	0	Gulf of Alaska	20054	Cold Temperate Northeast Pacific	10	Temperate Northern Pacific	3
-153.125	58.375	1982	Historic	0	Gulf of Alaska	20054	Cold Temperate Northeast Pacific	10	Temperate Northern Pacific	3
-152.875	58.375	1982	Historic	0	Gulf of Alaska	20054	Cold Temperate Northeast Pacific	10	Temperate Northern Pacific	3
-152.625	58.375	1982	Historic	0	Gulf of Alaska	20054	Cold Temperate Northeast Pacific	10	Temperate Northern Pacific	3
-152.375	58.375	1982	Historic	0	Gulf of Alaska	20054	Cold Temperate Northeast Pacific	10	Temperate Northern Pacific	3
-152.125	58.375	1982	Historic	0	Gulf of Alaska	20054	Cold Temperate Northeast Pacific	10	Temperate Northern Pacific	3
-151.875	58.375	1982	Historic	0	Gulf of Alaska	20054	Cold Temperate Northeast Pacific	10	Temperate Northern Pacific	3
-136.875	58.375	1982	Historic	0	North American Pacific Fijordland	25055	Cold Temperate Northeast Pacific	10	Temperate Northern Pacific	3
-136.625	58.375	1982	Historic	0	North American Pacific Fijordland	25055	Cold Temperate Northeast Pacific	10	Temperate Northern Pacific	3
-136.375	58.375	1982	Historic	0	North American Pacific Fijordland	25055	Cold Temperate Northeast Pacific	10	Temperate Northern Pacific	3
-136.125	58.375	1982	Historic	0	North American Pacific Fijordland	25055	Cold Temperate Northeast Pacific	10	Temperate Northern Pacific	3
-135.875	58.375	1982	Historic	0	North American Pacific Fijordland	25055	Cold Temperate Northeast Pacific	10	Temperate Northern Pacific	3
-135.625	58.375	1982	Historic	0	North American Pacific Fijordland	25055	Cold Temperate Northeast Pacific	10	Temperate Northern Pacific	3
-135.375	58.375	1982	Historic	0	North American Pacific Fijordland	25055	Cold Temperate Northeast Pacific	10	Temperate Northern Pacific	3
-135.125	58.375	1982	Historic	0	North American Pacific Fijordland	25055	Cold Temperate Northeast Pacific	10	Temperate Northern Pacific	3
-134.875	58.375	1982	Historic	0	North American Pacific Fijordland	25055	Cold Temperate Northeast Pacific	10	Temperate Northern Pacific	3
-134.625	58.375	1982	Historic	0	North American Pacific Fijordland	25055	Cold Temperate Northeast Pacific	10	Temperate Northern Pacific	3
-153.875	58.625	1982	Historic	0	Gulf of Alaska	20054	Cold Temperate Northeast Pacific	10	Temperate Northern Pacific	3
-153.625	58.625	1982	Historic	0	Gulf of Alaska	20054	Cold Temperate Northeast Pacific	10	Temperate Northern Pacific	3
-153.375	58.625	1982	Historic	0	Gulf of Alaska	20054	Cold Temperate Northeast Pacific	10	Temperate Northern Pacific	3
-152.625	58.625	1982	Historic	0	Gulf of Alaska	20054	Cold Temperate Northeast Pacific	10	Temperate Northern Pacific	3
-152.375	58.625	1982	Historic	0	Gulf of Alaska	20054	Cold Temperate Northeast Pacific	10	Temperate Northern Pacific	3
-152.125	58.625	1982	Historic	0	Gulf of Alaska	20054	Cold Temperate Northeast Pacific	10	Temperate Northern Pacific	3
-137.625	58.625	1982	Historic	0	Gulf of Alaska	20054	Cold Temperate Northeast Pacific	10	Temperate Northern Pacific	3
-137.375	58.625	1982	Historic	0	Gulf of Alaska	20054	Cold Temperate Northeast Pacific	10	Temperate Northern Pacific	3
-136.125	58.625	1982	Historic	0	North American Pacific Fijordland	25055	Cold Temperate Northeast Pacific	10	Temperate Northern Pacific	3
-135.875	58.625	1982	Historic	0	North American Pacific Fijordland	25055	Cold Temperate Northeast Pacific	10	Temperate Northern Pacific	3
-135.125	58.625	1982	Historic	0	North American Pacific Fijordland	25055	Cold Temperate Northeast Pacific	10	Temperate Northern Pacific	3
-134.875	58.625	1982	Historic	0	North American Pacific Fijordland	25055	Cold Temperate Northeast Pacific	10	Temperate Northern Pacific	3
-153.625	58.875	1982	Historic	0	Gulf of Alaska	20054	Cold Temperate Northeast Pacific	10	Temperate Northern Pacific	3
-153.375	58.875	1982	Historic	0	Gulf of Alaska	20054	Cold Temperate Northeast Pacific	10	Temperate Northern Pacific	3
-153.125	58.875	1982	Historic	0	Gulf of Alaska	20054	Cold Temperate Northeast Pacific	10	Temperate Northern Pacific	3
-152.375	58.875	1982	Historic	0	Gulf of Alaska	20054	Cold Temperate Northeast Pacific	10	Temperate Northern Pacific	3
-152.125	58.875	1982	Historic	0	Gulf of Alaska	20054	Cold Temperate Northeast Pacific	10	Temperate Northern Pacific	3
-151.875	58.875	1982	Historic	0	Gulf of Alaska	20054	Cold Temperate Northeast Pacific	10	Temperate Northern Pacific	3
-137.875	58.875	1982	Historic	0	Gulf of Alaska	20054	Cold Temperate Northeast Pacific	10	Temperate Northern Pacific	3
[truncated: 603,361+ more rows]

## Sheet: Figure 2a
Ecoregion	Long_126_raster	Long_245_raster	Long_585_raster	Mid_126_raster	Mid_245_raster	Mid_585_raster	Ob_raster	Sho_126_raster	Sho_245_raster	Sho_585_raster
Agulhas Bank	287.043	486.013	838.223	224.21	276.038	337.747	60.9051	131.28	131.184	140.319
Araucanian	346.406	565.808	1019.79	225.602	279.36	361.826	36.8694	120.875	144.735	122.424
Auckland Island	219.34	441.198	753.376	132.058	208.102	284.9	55.2367	88.3717	86.1714	92.9285
Bassian	312.654	711.279	1405.45	250.44	399.236	551.134	90.5133	211.898	200.68	193.895
Bounty and Antipodes Islands	220.029	463.957	791.211	127.24	195.799	279.265	43.5567	93.4688	79.9598	88.8613
Campbell Island	226.038	432.382	722.386	125.475	182.609	256.854	44.2611	84.3774	73.8686	89.742
Cape Howe	383.661	828.932	1583.36	327.348	487.526	623.17	89.9098	260.958	245.89	223.33
Central Chile	447.523	739.037	1269.42	329.09	392.723	538.483	35.7943	178.365	201.106	207.054
Central New Zealand	310.122	692.597	1194.41	222.438	356.659	496.078	68.7059	160.507	150.947	174.159
Channels and Fjords of Southern Chile	258.21	421.966	764.907	132.336	173.909	225.068	41.1307	75.2862	68.4585	71.786
Chatham Island	311.557	661.721	1147.48	204.338	329.889	508.347	93.8516	177.93	156.402	164.957
Chiloense	273.879	493.233	885.996	145.89	219.365	292.092	35.9954	98.5839	98.4857	94.5662
Crozet Islands	440.797	717.381	1155.7	284.526	361.264	471.979	25.2848	155.253	155.212	176.142
Eastern Bering Sea	786.71	1218.18	2042.76	533.606	752.435	870.392	177.437	299.585	273.088	358.897
Gulf of Alaska	628.569	1082.61	1830.93	475.98	632.672	718.756	136.65	265.733	230.748	283.66
Humboldtian	504.956	873.47	1551.14	425.101	435.951	624.539	30.1085	204.793	233.216	186.871
Kerguelen Islands	420.825	674.651	1089.37	288.337	369.385	468.114	39.4867	167.858	160.826	160.893
Macquarie Island	328.012	488.872	742.691	141.931	175.537	217.131	43.5492	77.635	66.148	77.1341
Malvinas/Falklands	245.286	475.04	835.451	155.389	241.225	276.101	20.5031	97.7144	94.5179	98.2966
Namaqua	277.335	540.629	959.56	230.096	294.522	379.481	44.8328	136.448	117.097	152.939
North American Pacific Fijordland	579.978	940.505	1588.27	440.268	576.774	660.149	106.758	247.679	219.106	280.771
North Patagonian Gulfs	243.193	559.936	1014.78	185.003	304.28	404.069	55.8693	117.335	126.983	139.7
Northern California	537.513	787.037	1469.16	442.288	499.681	582.032	81.0685	253.424	239.557	276.902
Oregon, Washington, Vancouver Coast and Shelf	554.572	847.367	1504.14	418.164	513.674	612.357	78.2794	250.804	219.545	278.585
Patagonian Shelf	250.528	488.107	873.972	171.056	258.603	316.304	31.2873	107.937	101.252	105.759
Prince Edward Islands	463.405	729.153	1194.72	305.142	383.91	486.217	23.7371	180.027	158.847	203.723
Puget Trough/Georgia Basin	569.585	870.795	1535.8	427.315	540.602	640.073	80.5433	258.817	228.065	290.957
South Georgia	131.143	437.817	770.307	97.2963	192.368	253.145	35.6591	88.528	70.9035	68.1407
South New Zealand	285.432	606.471	1013.5	188.116	295.884	416.18	78.7459	137.558	119.943	144.587
Southern California Bight	507.396	701.501	1352.79	430.892	479.609	574.7	118.8	224.92	229.415	259.592
Tristan Gough	310.637	582.271	1081.56	221.403	288.821	422.995	43.4252	142.578	131.357	149.694
Western Bassian	310.325	547.391	956.873	204.065	284.945	368.036	85.0978	124.171	133.097	109.899

## Sheet: Figure 2b
y	m_O	m_Sho_126	m_Mid_126	m_Long_126	m_Sho_245	m_Mid_245	m_Long_245	m_Sho_585	m_Mid_585	m_Long_585
-55.875	28.4979	67.0977	134.714	264.067	51.2267	172.656	389.421	54.7938	202.57	696.02
-55.625	29.8923	69.2136	134.076	260.337	54.3531	166.7	388.242	59.5239	205.575	711.626
-55.375	32.6375	69.3694	133.741	261.135	54.222	167.093	389.267	59.4274	206.129	708.086
-55.125	37.4959	69.3841	132.145	261.898	54.9633	164.848	389.804	60.0475	205.384	707.543
-54.875	34.2663	72.1759	130.294	246.522	57.9627	169.158	399.755	62.1007	211.899	710.175
-54.625	35.6795	74.2782	126.995	235.075	61.1064	173.425	410.754	64.9464	221.704	722.438
-54.375	41.4073	74.6645	123.049	233.99	62.4484	173.182	415.277	66.7516	224.359	735.964
-54.125	39.3742	76.3275	123.245	226.985	63.9251	178.393	419.35	69.1655	230.299	746.703
-53.875	41.4673	75.0119	127.053	238.259	64.3176	175.16	416.939	69.8424	227.462	748.398
-53.625	38.4945	80.7742	141.834	259.936	68.5711	185.174	421.613	75.7305	235.808	761.143
-53.375	39.5506	85.3844	145.767	257.006	73.9808	195.095	430.898	80.4005	244.407	776.76
-53.125	43.2589	83.1786	142.678	254.783	72.6979	187.864	427.968	79.3233	238.496	776.393
-52.875	37.3363	90.0391	146.545	250.338	80.4383	203.791	441.601	86.7183	256.078	798.493
-52.625	38.1753	89.0607	142.457	246.154	80.3759	200.946	441.604	87.0023	256.969	794.213
-52.375	35.7717	87.3726	144.202	249.801	81.5221	204.411	445.563	85.6798	253.539	797.69
-52.125	34.046	86.2077	143.548	252.681	80.4903	202.504	447.659	83.4757	247.181	799.751
-51.875	28.377	87.5337	143.377	251.955	82.2665	205.169	449.99	84.6622	249.522	802.67
-51.625	26.653	88.9715	141.903	251.085	83.7069	207.875	452.976	86.8485	252.008	808.043
-51.375	27.0332	92.5933	142.594	252.502	87.2003	214.249	458.469	90.8452	259.232	816.451
-51.125	28.1538	93.402	143.512	252.727	88.8279	216.59	461.084	90.9713	261.846	824.726
-50.875	36.7017	85.7326	132.974	249.827	81.1362	195.382	444.545	80.8551	250.054	795.927
-50.625	39.9651	85.5365	133.039	250.405	81.4304	195.833	445.062	80.6907	252.892	793.589
-50.375	39.7835	87.253	137.705	255.541	83.4274	200.719	451.441	81.002	253.358	816.017
-50.125	43.4285	87.5694	141.645	257.084	85.9117	203.844	457.776	85.1375	258.873	826.103
-49.875	43.4687	93.8665	157.294	271.888	94.8036	220.014	483.358	93.494	279.666	858.901
-49.625	42.3398	128.225	214.256	336.118	124.088	284.565	568.073	125.202	362.807	955.987
-49.375	42.3712	134.173	231.346	355.684	132.54	301.585	587.763	132.304	380.828	986.305
-49.125	44.3625	129.832	221.847	343.263	128.505	291.78	577.483	126.558	373.439	975.926
-48.875	44.658	119.03	202.669	312.703	117.18	272.478	551.439	118.023	354.145	956.886
-48.625	44.2207	122.356	209.355	319.684	119.544	276.863	564.469	119.282	362.373	971.047
-48.375	47.0332	93.9251	154.24	240.209	97.6701	223.411	486.581	95.0433	292.499	891.279
-48.125	46.2704	90.9491	150.454	238.95	98.6178	219.195	489.281	96.072	289.639	889.347
-47.875	46.7149	87.9612	142.037	242.393	95.8516	209.053	485.55	96.6438	279.707	883.722
-47.625	47.7436	88.2617	140.201	246.947	94.7011	210.781	486.507	98.2456	280.347	888.254
-47.375	55.1824	100.187	149.072	258.716	99.0017	231.754	517.624	109.497	312.839	913.857
-47.125	57.8304	112.552	162.959	257.619	110.665	270.36	547.536	124.922	356.287	957.961
-46.875	56.4129	111.58	167.697	289.556	106.553	252.527	548.194	120.91	336.469	953.421
-46.625	61.9779	115.528	170.289	286.544	108.457	260.477	556.606	124.925	351.615	959.366
-46.375	54.9929	122.16	190.386	313.814	118.037	279.537	587.401	132.6	374.98	995.62
-46.125	54.9671	115.99	171.683	291.802	112.946	259.894	560.005	123.112	351.723	965.742
-45.875	57.3725	113.502	166.09	279.802	112.304	255.341	549.647	118.399	349.194	956.9
-45.625	58.6139	114.339	162.217	268.284	110.987	254.409	541.428	117.576	348.569	948.734
-45.375	56.2316	114.849	161.22	264.988	109.44	252.921	539.206	117.137	346.819	945.526
-45.125	53.4996	116.3	169.72	256.952	114.935	271.027	545.753	126.416	367.796	970.79
-44.875	48.7627	109.989	158.092	256.86	105.361	248.411	525.428	115.781	342.32	934.746
-44.625	46.7636	107.712	153.637	255.002	103.115	240.559	516.633	110.419	333.037	921.546
-44.375	60.5389	124.287	167.193	269.387	117.199	260.236	554.155	124.436	377.503	979.443
-44.125	60.4188	130.845	174.199	275.299	120.367	268.385	568.76	129.093	395.773	1003.45
-43.875	62.6777	130.282	183.06	281.115	126.568	279.064	584.862	133.631	408.521	1027.71
-43.625	67.8154	155.512	198.43	293.483	148.6	314.479	618.719	153.857	451.195	1164.02
-43.375	55.2542	158.412	194.236	292.074	147.716	305.386	595.304	149.461	426.816	1183.75
-43.125	60.8427	160.944	202.047	299.787	154.582	323.924	617.876	156.766	438.603	1179.88
-42.875	52.0085	152.66	198.98	302.928	144.26	307.913	596.934	146.1	410.518	1104.76
-42.625	52.2543	146.268	200.985	304.826	138.71	305.131	586.207	136.808	396.704	1086.82
-42.375	45.6693	137.46	196.255	309.741	132.941	298.01	580.536	131.481	388.28	1046.22
-42.125	46.2306	119.946	175.93	303.008	122.034	278.133	546.799	112.387	351.392	982.309
-41.875	45.0388	114.221	171.396	305.391	121.788	265.12	533.523	107.958	333.559	954.235
-41.625	45.7352	125.369	179.204	307.037	128.408	279.705	564.768	121.093	364.151	1004.14
-41.375	57.58	159.638	216.95	315.277	153.492	341.97	659.613	161.753	466.697	1170.41
-41.125	68.5552	177.237	234.857	315.467	162.48	366.164	701.846	174.615	508.623	1244.38
-40.875	76.7243	197.309	256.513	326.844	174.765	384.162	724.778	191.795	533.42	1296.33
-40.625	66.9526	144.989	203.297	303.592	132.454	302.875	602.142	137.623	407.125	1080.14
-40.375	44.5667	114.008	185.901	299.203	119.966	256.94	524.309	116.715	346.918	999.105
-40.125	42.0632	120.909	202.564	305.362	125.42	274.445	555.294	127.401	377.114	1058.86
-39.875	39.201	110.288	212.397	331.679	128.102	270.117	545.018	104.879	327.05	1037.14
-39.625	36.6925	107.583	218.548	341.415	133.169	270.461	549.096	109.029	333.037	1050.15
-39.375	35.0253	106.431	218.825	343.169	135.092	272.214	550.565	112.773	335.287	1055.18
-39.125	46.3112	136.562	225.019	324.825	155.666	315.666	624.178	133.559	418.25	1176.27
-38.875	64.5544	148.591	223.559	314.478	158.705	336.789	640.874	139.546	449.348	1186.84
-38.625	64.0224	137.838	218.938	316.705	153.051	314.889	614.986	130.916	421.429	1115.84
-38.375	63.95	132.644	214.353	317.003	149.85	307.26	597.47	124.99	405.941	1071.56
-38.125	75.9985	116.397	199.637	323.364	134.44	272.114	539.107	106.281	345.91	952.731
-37.875	92.2255	251.894	325.105	391.49	239.551	466.254	791.195	212.061	583.338	1490.69
-37.625	88.6029	215.563	305.97	388.447	215.087	414.185	730.802	194.259	519.296	1355.09
-37.375	58.6674	134.415	222.977	324.496	133.803	276.411	551.028	123.234	377.834	981.134
-37.125	41.8926	135.094	238.47	336.761	142.219	279.967	569.318	131.08	383.185	1007.58
-36.875	41.4955	120.676	238.018	337.846	142.391	273.398	552.405	113.841	359.526	963.856
-36.625	28.4446	124.107	249.234	351.219	154.251	285.143	589.996	129.276	375.817	1021.69
-36.375	31.6163	121.921	247.745	351.002	155.156	290.274	592.421	132.088	378.14	1025.56
-36.125	33.0751	124.71	246.097	347.911	158.801	287.019	603.145	131.667	393.711	1037.05
-35.875	34.748	126.667	244.797	353.982	155.853	292.046	603.796	133.372	401.976	1044.87
-35.625	34.3267	134.766	245.628	363.137	152.275	303.833	603.156	141.523	413.684	1052.03
-35.375	36.6659	137.847	250.634	369.338	156.711	318.977	611.772	147.062	423.569	1055.07
-35.125	36.3034	143.493	250.756	369.347	157.475	320.333	616.234	147.884	428.539	1058.83
-34.875	51.6728	139.733	234.534	307.346	140.15	292.194	525.5	145.2	370.806	894.719
-34.625	52.5995	137.984	231.98	304.194	138.599	290.396	516.605	142.418	362.604	884.096
-34.375	57.3804	132.523	228.486	301.342	136.827	282.675	509.21	142.903	352.202	880.363
-34.125	66.413	124.995	227.694	319.986	137.053	274.527	519.972	135.596	351.634	904.247
-33.875	50.7143	125.301	227.86	321.122	135.529	274.254	527.427	133.686	357.666	910.074
-33.625	49.0834	126.706	223.366	320.428	134.235	274.174	524.813	135.15	359.154	909.68
-33.375	41.2979	120.537	219.424	301.698	121.036	262.91	495.952	133.391	335.468	860.711
-33.125	42.5631	121.799	220.149	296.569	123.591	273.699	505.925	136.912	344.052	867.435
-32.875	45.4331	130.615	225.8	317.842	131.523	283.489	540.951	141.271	372.951	917.569
-32.625	44.6257	133.28	225.7	320.672	132.17	285.948	547.826	143.866	381.534	926.901
-32.375	45.9503	135.193	226.742	319.853	131.771	285.994	553.613	145.06	390.009	940.269
-32.125	51.9321	136.898	230.179	320.202	132.591	287.393	559.614	145.837	395.827	954.631
-31.875	47.9624	136.692	230.434	319.136	133.537	288.163	561.85	145.418	399.657	964.887
-31.625	49.9159	136.319	231.681	319.199	136.527	288.678	564.435	145.847	402.329	975.518
-31.375	49.0743	136.186	231.781	302.38	129.077	289.693	549.665	146.851	393.894	961.318
-31.125	51.525	138.053	232.397	303.076	129.87	292.7	551.712	147.396	398.258	974.443
-30.875	52.6885	140.692	234.834	320.879	144.688	292.307	573.842	147.1	415.982	1011.59
-30.625	49.6476	141.916	234.648	305.414	139.128	296.656	563.979	152.964	408.142	993.054
-30.375	46.9182	150.13	259.243	344.064	156.264	306.743	598.922	164.047	441.717	1053.57
-30.125	43.592	154.735	272.687	363.33	159.327	326.391	628.334	171.652	463.17	1101.04
-29.875	40.8463	158.99	284.698	376.823	161.813	344.87	646.092	177.995	477.454	1146.26
-29.625	45.6679	156.357	271.012	347.657	151.795	335.752	624.021	173.206	455.768	1112.53
-29.375	45.0583	166.372	307.477	408.789	179.585	367.49	681.193	187.417	512.673	1209.95
-29.125	47.9612	162.656	292.265	377.166	164.832	357.883	660.357	185.799	491.891	1175.47
-28.875	46.0955	167.644	310.387	404.642	175.871	374.611	694.256	196.48	518.591	1227.92
-28.625	52.644	157.29	280.308	344.689	147.765	346.121	649.543	183.42	470.353	1155.6
-28.375	35.0763	180.713	355.799	462.746	202.261	417.469	769.078	228.142	570.285	1317.73
-28.125	32.2174	183.4	365.216	465.406	204.76	425.904	778.262	235.891	575.802	1320.69
-27.875	31.8479	186.393	366.557	467.568	206.884	431.744	785.673	241.152	577.829	1326.56
-27.625	34.2153	179.083	331.891	408.676	181.05	397.694	744.052	218.185	533.338	1275.1
-27.375	26.7048	193.864	363.348	470.932	211.602	436.412	796.251	245.875	580.082	1336.88
-27.125	27.4081	177.965	309.817	383.185	171.663	390.006	739.405	212.21	522.203	1274.33
-26.875	22.0087	182.861	322.278	414.532	187.259	412.881	761.895	225.15	550.762	1317.14
-26.625	22.4532	186.886	324.05	415.57	189.187	414.685	765.219	226.005	557.376	1338.34
-26.375	22.9255	190.201	325.243	416.375	191.329	418.984	772.307	227.989	560.081	1352.77
-26.125	20.2751	192.838	330.824	421.388	195.551	426.98	779.805	230.388	561.35	1371.37
-25.875	19.4996	209.034	388.574	494.515	232.181	466.52	830.377	249.446	591.896	1414.44
-25.625	19.5979	213.715	398.85	501.421	237.024	469.875	831.652	248.756	592.338	1432.48
-25.375	20.4924	213.284	405.693	502.233	238.193	470.018	831.87	246.7	592.204	1437.69
-25.125	19.3929	210.356	409.028	499.362	241.125	467.371	829.259	240.757	590.77	1436.05
-24.875	NA	NA	NA	NA	NA	NA	NA	NA	NA	NA
-24.625	NA	NA	NA	NA	NA	NA	NA	NA	NA	NA
-24.375	NA	NA	NA	NA	NA	NA	NA	NA	NA	NA
-24.125	NA	NA	NA	NA	NA	NA	NA	NA	NA	NA
-23.875	NA	NA	NA	NA	NA	NA	NA	NA	NA	NA
-23.625	NA	NA	NA	NA	NA	NA	NA	NA	NA	NA
-23.375	17.8341	258.743	413.082	543.283	255.523	475.998	877.295	239.272	649.321	1557.42
-23.125	20.4608	259.48	421.602	548.629	251.928	483.164	879.646	239.499	656.797	1559.89
-22.875	NA	NA	NA	NA	NA	NA	NA	NA	NA	NA
-22.625	21.5662	251.168	440.592	554.703	254.418	494.927	886.469	237.114	661.064	1558.85
-22.375	24.2137	249.86	444.025	555.595	256.185	493.951	886.816	236.402	662.991	1559.82
-22.125	NA	NA	NA	NA	NA	NA	NA	NA	NA	NA
-21.875	25.5735	243.889	449.223	555.524	260.441	491.105	888.426	235.312	666.223	1560.8
-21.625	26.5926	239.342	451.477	555.26	265.11	489.621	889.716	233.129	666.126	1564.7
-21.375	NA	NA	NA	NA	NA	NA	NA	NA	NA	NA
-21.125	24.966	236.593	453.956	555.313	271.754	488.678	891.157	228.679	668.865	1567.17
-20.875	23.4177	235.171	455.644	555.181	275.304	490.716	892.605	228.388	669.983	1567.78
-20.625	21.6703	238.391	458.659	555.863	279.078	491.552	895.035	231.884	671.647	1565.23
-20.375	24.2579	242.158	462.814	555.107	283.394	493.796	897.359	236.488	673.318	1565.71
-20.125	NA	NA	NA	NA	NA	NA	NA	NA	NA	NA
-19.875	NA	NA	NA	NA	NA	NA	NA	NA	NA	NA
-19.625	NA	NA	NA	NA	NA	NA	NA	NA	NA	NA
-19.375	NA	NA	NA	NA	NA	NA	NA	NA	NA	NA
-19.125	NA	NA	NA	NA	NA	NA	NA	NA	NA	NA
-18.875	NA	NA	NA	NA	NA	NA	NA	NA	NA	NA
-18.625	NA	NA	NA	NA	NA	NA	NA	NA	NA	NA
-18.375	29.4238	233.642	453.158	542.23	279.518	468.226	884.807	225.017	649.644	1534.14
-18.125	38.5139	209.676	436.655	532.151	265.618	457.215	870.878	216.419	635.06	1516.77
-17.875	36.4445	195.075	428.8	515.644	249.06	442.487	860.372	208.279	622.984	1503.23
-17.625	30.4199	187.718	424.243	506.704	240.317	435.633	854.672	201.814	619.626	1496.53
-17.375	29.8236	184.698	427.312	508.872	240.544	429.414	857.875	198.591	613.908	1496.51
-17.125	35.2455	181.245	438.519	511.929	246.028	429.941	865.154	196.89	608.439	1504.56
-16.875	36.9565	182.932	447.348	512.149	242.039	430.273	868.248	186.776	604.571	1512.04
-16.625	33.8519	185.028	439.045	506.958	227.503	423.895	865.758	174.068	602.258	1516.42
-16.375	31.1896	184.959	416.584	497.243	204.21	410.428	854.142	169.353	599.678	1507.06
-16.125	33.4225	184.933	414.613	489.284	195.134	402.219	861.58	165.16	604.398	1515.34
-15.875	34.3161	192.917	429.232	485.873	203.679	417.837	873.296	160.916	615.935	1544.7
-15.625	34.615	196.135	433.505	482.55	207.497	423.511	877.601	163.756	620.204	1556.52
-15.375	31.2389	196.559	431.948	479.132	210.463	428.311	877.492	165.023	615.588	1571.86
-15.125	28.5842	197.324	425.878	472.53	212.633	426.675	877.104	164.502	615.947	1580.89
-14.875	24.6183	196.851	420.184	463.398	210.331	423.001	879.917	165.979	617.34	1588.06
-14.625	22.4576	201.875	390.296	458.131	216.452	413.822	879.069	162.359	622.467	1615.73
-14.375	26.2739	204.327	376.387	462.549	225.573	402.838	865.942	146.822	615.016	1625.66
-14.125	28.2951	202.592	364.462	472.7	227.954	397.24	870.276	144.02	612.273	1623.44
-13.875	29.4592	205.464	376.284	480.481	229.47	404.676	878.428	152.521	615.723	1621.13
-13.625	29.7837	211.87	388.572	488.466	236.863	412.604	885.035	160.391	619.368	1617.15
-13.375	NA	NA	NA	NA	NA	NA	NA	NA	NA	NA
-13.125	NA	NA	NA	NA	NA	NA	NA	NA	NA	NA
-12.875	NA	NA	NA	NA	NA	NA	NA	NA	NA	NA
-12.625	NA	NA	NA	NA	NA	NA	NA	NA	NA	NA
-12.375	NA	NA	NA	NA	NA	NA	NA	NA	NA	NA
-12.125	NA	NA	NA	NA	NA	NA	NA	NA	NA	NA
-11.875	NA	NA	NA	NA	NA	NA	NA	NA	NA	NA
-11.625	NA	NA	NA	NA	NA	NA	NA	NA	NA	NA
-11.375	NA	NA	NA	NA	NA	NA	NA	NA	NA	NA
-11.125	NA	NA	NA	NA	NA	NA	NA	NA	NA	NA
-10.875	NA	NA	NA	NA	NA	NA	NA	NA	NA	NA
-10.625	NA	NA	NA	NA	NA	NA	NA	NA	NA	NA
-10.375	NA	NA	NA	NA	NA	NA	NA	NA	NA	NA
-10.125	NA	NA	NA	NA	NA	NA	NA	NA	NA	NA
-9.875	NA	NA	NA	NA	NA	NA	NA	NA	NA	NA
-9.625	NA	NA	NA	NA	NA	NA	NA	NA	NA	NA
-9.375	NA	NA	NA	NA	NA	NA	NA	NA	NA	NA
-9.125	NA	NA	NA	NA	NA	NA	NA	NA	NA	NA
-8.875	NA	NA	NA	NA	NA	NA	NA	NA	NA	NA
-8.625	NA	NA	NA	NA	NA	NA	NA	NA	NA	NA
-8.375	NA	NA	NA	NA	NA	NA	NA	NA	NA	NA
-8.125	NA	NA	NA	NA	NA	NA	NA	NA	NA	NA
-7.875	NA	NA	NA	NA	NA	NA	NA	NA	NA	NA
-7.625	NA	NA	NA	NA	NA	NA	NA	NA	NA	NA
-7.375	NA	NA	NA	NA	NA	NA	NA	NA	NA	NA
-7.125	NA	NA	NA	NA	NA	NA	NA	NA	NA	NA
-6.875	NA	NA	NA	NA	NA	NA	NA	NA	NA	NA
-6.625	NA	NA	NA	NA	NA	NA	NA	NA	NA	NA
-6.375	NA	NA	NA	NA	NA	NA	NA	NA	NA	NA
-6.125	NA	NA	NA	NA	NA	NA	NA	NA	NA	NA
-5.875	NA	NA	NA	NA	NA	NA	NA	NA	NA	NA
-5.625	NA	NA	NA	NA	NA	NA	NA	NA	NA	NA
-5.375	NA	NA	NA	NA	NA	NA	NA	NA	NA	NA
-5.125	NA	NA	NA	NA	NA	NA	NA	NA	NA	NA
-4.875	NA	NA	NA	NA	NA	NA	NA	NA	NA	NA
-4.625	NA	NA	NA	NA	NA	NA	NA	NA	NA	NA
-4.375	NA	NA	NA	NA	NA	NA	NA	NA	NA	NA
-4.125	NA	NA	NA	NA	NA	NA	NA	NA	NA	NA
-3.875	NA	NA	NA	NA	NA	NA	NA	NA	NA	NA
-3.625	NA	NA	NA	NA	NA	NA	NA	NA	NA	NA
-3.375	NA	NA	NA	NA	NA	NA	NA	NA	NA	NA
-3.125	NA	NA	NA	NA	NA	NA	NA	NA	NA	NA
-2.875	NA	NA	NA	NA	NA	NA	NA	NA	NA	NA
-2.625	NA	NA	NA	NA	NA	NA	NA	NA	NA	NA
-2.375	NA	NA	NA	NA	NA	NA	NA	NA	NA	NA
-2.125	NA	NA	NA	NA	NA	NA	NA	NA	NA	NA
-1.875	NA	NA	NA	NA	NA	NA	NA	NA	NA	NA
-1.625	NA	NA	NA	NA	NA	NA	NA	NA	NA	NA
-1.375	NA	NA	NA	NA	NA	NA	NA	NA	NA	NA
-1.125	NA	NA	NA	NA	NA	NA	NA	NA	NA	NA
-0.875	NA	NA	NA	NA	NA	NA	NA	NA	NA	NA
-0.625	NA	NA	NA	NA	NA	NA	NA	NA	NA	NA
-0.375	NA	NA	NA	NA	NA	NA	NA	NA	NA	NA
-0.125	NA	NA	NA	NA	NA	NA	NA	NA	NA	NA
0.125	NA	NA	NA	NA	NA	NA	NA	NA	NA	NA
0.375	NA	NA	NA	NA	NA	NA	NA	NA	NA	NA
0.625	NA	NA	NA	NA	NA	NA	NA	NA	NA	NA
0.875	NA	NA	NA	NA	NA	NA	NA	NA	NA	NA
1.125	NA	NA	NA	NA	NA	NA	NA	NA	NA	NA
1.375	NA	NA	NA	NA	NA	NA	NA	NA	NA	NA
1.625	NA	NA	NA	NA	NA	NA	NA	NA	NA	NA
1.875	NA	NA	NA	NA	NA	NA	NA	NA	NA	NA
2.125	NA	NA	NA	NA	NA	NA	NA	NA	NA	NA
2.375	NA	NA	NA	NA	NA	NA	NA	NA	NA	NA
2.625	NA	NA	NA	NA	NA	NA	NA	NA	NA	NA
2.875	NA	NA	NA	NA	NA	NA	NA	NA	NA	NA
3.125	NA	NA	NA	NA	NA	NA	NA	NA	NA	NA
3.375	NA	NA	NA	NA	NA	NA	NA	NA	NA	NA
3.625	NA	NA	NA	NA	NA	NA	NA	NA	NA	NA
3.875	NA	NA	NA	NA	NA	NA	NA	NA	NA	NA
4.125	NA	NA	NA	NA	NA	NA	NA	NA	NA	NA
4.375	NA	NA	NA	NA	NA	NA	NA	NA	NA	NA
4.625	NA	NA	NA	NA	NA	NA	NA	NA	NA	NA
4.875	NA	NA	NA	NA	NA	NA	NA	NA	NA	NA
5.125	NA	NA	NA	NA	NA	NA	NA	NA	NA	NA
5.375	NA	NA	NA	NA	NA	NA	NA	NA	NA	NA
5.625	NA	NA	NA	NA	NA	NA	NA	NA	NA	NA
5.875	NA	NA	NA	NA	NA	NA	NA	NA	NA	NA
6.125	NA	NA	NA	NA	NA	NA	NA	NA	NA	NA
6.375	NA	NA	NA	NA	NA	NA	NA	NA	NA	NA
6.625	NA	NA	NA	NA	NA	NA	NA	NA	NA	NA
6.875	NA	NA	NA	NA	NA	NA	NA	NA	NA	NA
7.125	NA	NA	NA	NA	NA	NA	NA	NA	NA	NA
7.375	NA	NA	NA	NA	NA	NA	NA	NA	NA	NA
7.625	NA	NA	NA	NA	NA	NA	NA	NA	NA	NA
7.875	NA	NA	NA	NA	NA	NA	NA	NA	NA	NA
8.125	NA	NA	NA	NA	NA	NA	NA	NA	NA	NA
8.375	NA	NA	NA	NA	NA	NA	NA	NA	NA	NA
8.625	NA	NA	NA	NA	NA	NA	NA	NA	NA	NA
8.875	NA	NA	NA	NA	NA	NA	NA	NA	NA	NA
9.125	NA	NA	NA	NA	NA	NA	NA	NA	NA	NA
9.375	NA	NA	NA	NA	NA	NA	NA	NA	NA	NA
9.625	NA	NA	NA	NA	NA	NA	NA	NA	NA	NA
9.875	NA	NA	NA	NA	NA	NA	NA	NA	NA	NA
10.125	NA	NA	NA	NA	NA	NA	NA	NA	NA	NA
10.375	NA	NA	NA	NA	NA	NA	NA	NA	NA	NA
10.625	NA	NA	NA	NA	NA	NA	NA	NA	NA	NA
10.875	NA	NA	NA	NA	NA	NA	NA	NA	NA	NA
11.125	NA	NA	NA	NA	NA	NA	NA	NA	NA	NA
11.375	NA	NA	NA	NA	NA	NA	NA	NA	NA	NA
11.625	NA	NA	NA	NA	NA	NA	NA	NA	NA	NA
11.875	NA	NA	NA	NA	NA	NA	NA	NA	NA	NA
12.125	NA	NA	NA	NA	NA	NA	NA	NA	NA	NA
12.375	NA	NA	NA	NA	NA	NA	NA	NA	NA	NA
12.625	NA	NA	NA	NA	NA	NA	NA	NA	NA	NA
12.875	NA	NA	NA	NA	NA	NA	NA	NA	NA	NA
13.125	NA	NA	NA	NA	NA	NA	NA	NA	NA	NA
13.375	NA	NA	NA	NA	NA	NA	NA	NA	NA	NA
13.625	NA	NA	NA	NA	NA	NA	NA	NA	NA	NA
13.875	NA	NA	NA	NA	NA	NA	NA	NA	NA	NA
14.125	NA	NA	NA	NA	NA	NA	NA	NA	NA	NA
14.375	NA	NA	NA	NA	NA	NA	NA	NA	NA	NA
14.625	NA	NA	NA	NA	NA	NA	NA	NA	NA	NA
14.875	NA	NA	NA	NA	NA	NA	NA	NA	NA	NA
15.125	NA	NA	NA	NA	NA	NA	NA	NA	NA	NA
15.375	NA	NA	NA	NA	NA	NA	NA	NA	NA	NA
15.625	NA	NA	NA	NA	NA	NA	NA	NA	NA	NA
15.875	NA	NA	NA	NA	NA	NA	NA	NA	NA	NA
16.125	NA	NA	NA	NA	NA	NA	NA	NA	NA	NA
16.375	NA	NA	NA	NA	NA	NA	NA	NA	NA	NA
16.625	NA	NA	NA	NA	NA	NA	NA	NA	NA	NA
16.875	NA	NA	NA	NA	NA	NA	NA	NA	NA	NA
17.125	NA	NA	NA	NA	NA	NA	NA	NA	NA	NA
17.375	NA	NA	NA	NA	NA	NA	NA	NA	NA	NA
17.625	NA	NA	NA	NA	NA	NA	NA	NA	NA	NA
17.875	NA	NA	NA	NA	NA	NA	NA	NA	NA	NA
18.125	NA	NA	NA	NA	NA	NA	NA	NA	NA	NA
18.375	NA	NA	NA	NA	NA	NA	NA	NA	NA	NA
18.625	NA	NA	NA	NA	NA	NA	NA	NA	NA	NA
18.875	NA	NA	NA	NA	NA	NA	NA	NA	NA	NA
19.125	NA	NA	NA	NA	NA	NA	NA	NA	NA	NA
19.375	NA	NA	NA	NA	NA	NA	NA	NA	NA	NA
19.625	NA	NA	NA	NA	NA	NA	NA	NA	NA	NA
19.875	NA	NA	NA	NA	NA	NA	NA	NA	NA	NA
20.125	NA	NA	NA	NA	NA	NA	NA	NA	NA	NA
20.375	NA	NA	NA	NA	NA	NA	NA	NA	NA	NA
20.625	NA	NA	NA	NA	NA	NA	NA	NA	NA	NA
20.875	NA	NA	NA	NA	NA	NA	NA	NA	NA	NA
21.125	NA	NA	NA	NA	NA	NA	NA	NA	NA	NA
21.375	NA	NA	NA	NA	NA	NA	NA	NA	NA	NA
21.625	NA	NA	NA	NA	NA	NA	NA	NA	NA	NA
21.875	NA	NA	NA	NA	NA	NA	NA	NA	NA	NA
22.125	NA	NA	NA	NA	NA	NA	NA	NA	NA	NA
22.375	NA	NA	NA	NA	NA	NA	NA	NA	NA	NA
22.625	NA	NA	NA	NA	NA	NA	NA	NA	NA	NA
22.875	NA	NA	NA	NA	NA	NA	NA	NA	NA	NA
23.125	NA	NA	NA	NA	NA	NA	NA	NA	NA	NA
23.375	NA	NA	NA	NA	NA	NA	NA	NA	NA	NA
23.625	NA	NA	NA	NA	NA	NA	NA	NA	NA	NA
23.875	NA	NA	NA	NA	NA	NA	NA	NA	NA	NA
24.125	NA	NA	NA	NA	NA	NA	NA	NA	NA	NA
24.375	NA	NA	NA	NA	NA	NA	NA	NA	NA	NA
24.625	NA	NA	NA	NA	NA	NA	NA	NA	NA	NA
24.875	NA	NA	NA	NA	NA	NA	NA	NA	NA	NA
25.125	NA	NA	NA	NA	NA	NA	NA	NA	NA	NA
25.375	NA	NA	NA	NA	NA	NA	NA	NA	NA	NA
25.625	NA	NA	NA	NA	NA	NA	NA	NA	NA	NA
25.875	NA	NA	NA	NA	NA	NA	NA	NA	NA	NA
26.125	NA	NA	NA	NA	NA	NA	NA	NA	NA	NA
26.375	NA	NA	NA	NA	NA	NA	NA	NA	NA	NA
26.625	NA	NA	NA	NA	NA	NA	NA	NA	NA	NA
26.875	NA	NA	NA	NA	NA	NA	NA	NA	NA	NA
27.125	143.338	235.578	388.99	427.32	209.783	430.306	579.183	242.417	524.804	1205.53
27.375	140.429	233.751	398.115	439.996	211.337	437.373	596.258	242.943	535.288	1232.33
27.625	138.447	228.341	408.041	448.607	214.4	444.436	612.097	241.243	547.102	1264.93
27.875	136.179	223.684	414.769	452.334	214.969	446.798	623.401	240.931	550.515	1278.51
28.125	138.723	222.841	415.711	455.44	215.803	446.068	624.177	240.933	553.188	1282.22
28.375	135.379	222.309	415.417	460.465	218.641	447.798	628.651	241.42	556.304	1289.02
28.625	NA	NA	NA	NA	NA	NA	NA	NA	NA	NA
28.875	NA	NA	NA	NA	NA	NA	NA	NA	NA	NA
29.125	134.062	219.659	412.948	463.784	215.669	441.183	622.219	236.072	556.536	1282.44
29.375	120.532	218.024	411.546	473.832	215.164	439.902	633.042	239.715	558.445	1293.7
29.625	127.3	216.421	416.769	482.062	222.515	445.295	648.684	247.775	561.952	1302.6
29.875	127.085	217.363	420.196	484.154	222.636	454.439	661.972	252.153	568.439	1312.64
30.125	125.322	218.849	422.092	493.84	227.781	468.921	673.759	252.875	574.624	1327.56
30.375	129.464	219.752	421.674	505.867	236.858	478.634	689.29	253.445	575.105	1340.12
30.625	131.358	218.427	423.633	509.953	237.199	481.701	693.563	257.82	575.487	1346.19
30.875	127.655	216.719	425.34	510.596	236.55	483.297	695.633	260.234	575.564	1350.22
31.125	124.176	218.982	432.055	512.585	238.59	489.658	696.709	262.329	576.816	1354.14
31.375	123.67	219.018	441.132	513.273	240.409	499.176	705.194	268.158	579.317	1356.91
31.625	123.054	224.214	448.004	514.616	243.186	503.658	719.339	272.58	584.633	1363.66
31.875	121.684	227.166	450.304	516.252	241.193	502.775	728.209	274.838	587.084	1370.42
32.125	122.047	227.56	450.429	520.562	240.136	504.102	735.09	273.492	588.953	1378.95
32.375	114.045	227.936	447.965	528.614	234.611	503.498	737.584	269.348	590.735	1387.96
32.625	120.194	225.022	446.861	531.687	239.023	502.645	736.1	271.164	587.874	1380.29
32.875	108.755	226.032	443.14	531.424	234.627	500.105	737.712	263.504	585.191	1390.93
33.125	92.8587	228.792	442.776	530.275	232.209	497.962	742.971	264.464	589.235	1399.53
33.375	100.988	227.095	443.346	533.645	234.003	499.921	746.994	265.539	589.581	1397.93
33.625	102.223	224.708	441.16	533.522	233.235	498.928	744.633	264.651	585.995	1395.86
33.875	97.2812	229.373	438.582	533.812	232.358	491.759	748.413	266.672	584.985	1405.34
34.125	100.84	229.492	437.594	535.968	232.199	489.745	750.724	268.602	583.894	1404.37
34.375	97.7028	229.425	436.108	533.687	231.537	480.621	747.051	267.187	576.416	1404.4
34.625	78.5193	236.013	443.536	533.244	236.526	482.904	755.847	268.816	577.813	1411.31
34.875	NA	NA	NA	NA	NA	NA	NA	NA	NA	NA
35.125	73.5728	250.711	455.991	527.843	246.29	495.708	768.256	277.139	579.456	1434.37
35.375	73.0725	257.259	458.556	530.499	248.687	501.836	770.91	278.393	578.598	1444.7
35.625	77.9283	257.313	458.251	532.524	246.251	499.948	775.363	281.905	577.072	1447.37
35.875	80.4792	260.757	456.364	536.086	243.548	502.699	779.801	282.243	576.489	1448.84
36.125	76.1375	267.319	454.831	537.126	239.99	504.895	779.248	281.832	578.714	1451.19
36.375	78.2342	267.577	453.392	538.831	238.198	499.1	780.811	285.816	579.708	1456.03
36.625	84.6575	270.519	452.962	543.528	240.433	498.751	781.745	285.305	581.782	1466.26
36.875	88.5798	272.986	453.957	545.255	242.398	497.12	779.539	285.384	581.575	1465.79
37.125	91.9196	274.938	454.122	546.616	246.159	497.702	780.465	286.942	582.924	1467.62
37.375	95.8957	277.063	454.067	548.878	246.731	500.633	781.569	285.354	582.759	1469.55
37.625	88.927	271.747	450.103	543.072	242.885	502.387	792.728	286.197	580.063	1483.62
37.875	90.8195	268.918	448.142	541.33	242.692	504.617	800.611	287.651	578.942	1493.59
38.125	83.3162	265.711	442.58	539.657	241.248	505.491	805.895	284.158	576.231	1504.22
38.375	80.4945	260.939	436.401	539.337	241.384	506.048	804.861	283.977	575.505	1507.69
38.625	71.4751	259.966	436.977	545.706	239.929	510.721	808.365	282.814	581.394	1510.6
38.875	68.1493	252.307	429.85	543.231	240.123	511.3	811.499	273.47	587.677	1510.84
39.125	72.6496	244.515	425.229	539.999	237.199	507.808	818.327	270.411	584.692	1513.75
39.375	80.1616	234.005	418.557	525.638	233.534	495.389	823.803	264.387	581.616	1515.88
39.625	80.5733	234.884	417.283	525.708	232.439	495.431	825.458	266.844	592.091	1523.07
39.875	82.6597	233.521	417.194	534.423	235.202	501.425	826.501	267.836	593.623	1522.26
40.125	84.5119	234.678	417.976	539.545	233.524	505.416	830.149	265.988	593.1	1521.92
40.375	87.6926	231.089	413.724	537.704	232.667	502.984	828.046	268.231	585.139	1510.62
40.625	90.5539	229.611	413.024	542.165	230.983	505.348	828.152	270.215	585.229	1509.24
40.875	NA	NA	NA	NA	NA	NA	NA	NA	NA	NA
41.125	88.4792	229.329	413.995	552.636	222.903	496.792	831.393	273.372	585.145	1510.33
41.375	NA	NA	NA	NA	NA	NA	NA	NA	NA	NA
41.625	88.7903	228.823	411.323	553.874	220.206	483.63	829.687	268.011	582.525	1498.64
41.875	84.6137	229.955	409.991	551.214	218.843	481.298	828.924	269.472	582.913	1487.88
42.125	80.8358	234.275	409.286	547.669	215.639	478.778	828.755	264.651	581.038	1472.31
42.375	76.959	235.513	412.037	545.682	212.251	485.463	826.776	265.441	581.576	1457.33
42.625	73.3244	239.774	411.991	547.415	207.812	489.897	826.133	266.53	581.503	1451.39
42.875	65.636	241.405	407.202	543.361	204.796	489.939	826.478	259.402	578.93	1445.75
43.125	73.337	252.554	413.735	546.061	206.103	490.857	831.979	264.455	586.75	1464.68
43.375	85.9649	257.27	409.56	546.536	206.77	496.063	836.538	263.795	597.057	1482.31
43.625	NA	NA	NA	NA	NA	NA	NA	NA	NA	NA
43.875	NA	NA	NA	NA	NA	NA	NA	NA	NA	NA
44.125	NA	NA	NA	NA	NA	NA	NA	NA	NA	NA
44.375	NA	NA	NA	NA	NA	NA	NA	NA	NA	NA
44.625	77.7831	270.296	415.44	546.547	218.988	522.846	848.311	281.236	624.78	1512.43
44.875	74.3772	269.807	419.862	546.151	221.334	528.578	849.696	284.132	627.902	1513.19
45.125	70.572	268.591	420.812	542.817	221.242	529.512	849.661	284.879	628.83	1515.02
45.375	68.6892	262.728	422.035	542.448	219.667	527.883	850.303	285.239	630.941	1518.39
45.625	NA	NA	NA	NA	NA	NA	NA	NA	NA	NA
45.875	83.0026	258.745	424.154	550.568	217.824	525.364	853.255	289.712	632.573	1524.69
46.125	NA	NA	NA	NA	NA	NA	NA	NA	NA	NA
46.375	NA	NA	NA	NA	NA	NA	NA	NA	NA	NA
46.625	88.2717	263.183	425.868	564.608	221.92	535.957	861.023	291.754	632.755	1539.02
46.875	NA	NA	NA	NA	NA	NA	NA	NA	NA	NA
47.125	NA	NA	NA	NA	NA	NA	NA	NA	NA	NA
47.375	NA	NA	NA	NA	NA	NA	NA	NA	NA	NA
47.625	90.0781	258.175	420.771	574.157	225.215	538.762	867.32	291.066	642.809	1516.49
47.875	72.8391	260.142	424.485	574.041	228.658	539.459	868.642	292.725	642.619	1526.03
48.125	62.838	260.807	425.685	573.741	228.275	539.891	869.466	293.694	644.464	1530.29
48.375	54.006	260.966	425.755	573.206	228.465	540.1	869.355	294.125	644.333	1530.75
48.625	52.0656	261.047	426.016	573.306	228.419	540.953	869.153	293.869	644.335	1531.92
48.875	63.3847	260.711	425.885	570.236	227.673	541.341	869.638	293.596	643.989	1535.92
49.125	83.8069	260.532	427.152	567.919	226.767	541.773	870.686	292.816	642.367	1539.78
49.375	92.0663	259.914	427.593	566.468	226.04	542.203	871.696	291.289	640.346	1540.53
49.625	102.1	258.884	427.818	565.571	226.283	541.298	871.94	289.927	638.298	1538.65
49.875	105.764	256.801	429.251	566.515	228.391	540.165	871.872	288.087	635.991	1537.88
50.125	103.405	248.914	427.609	563.081	227.141	531.764	869.563	278.311	621.782	1534.69
50.375	103.558	245.599	425.014	563.821	225.764	526.46	868.24	272.956	614.496	1531.79
50.625	101.768	246.201	417.94	572.023	222.867	522.12	869.749	268.776	610.193	1529.44
50.875	95.5426	246.844	416.38	585.261	221.842	523.312	877.879	269.502	618.31	1535.13
51.125	91.2546	247.567	423.427	589.687	223.901	533.695	890.181	272.621	627.744	1547.84
51.375	90.2771	250.247	433.96	585.1	222.783	546.179	897.294	274.779	634.426	1553.47
51.625	93.2555	254.466	441.298	582.815	220.164	555.587	904.935	280.309	640.154	1562.06
51.875	95.6948	260.27	444.324	588.293	211.942	570.543	913.804	280.636	644.885	1574.67
52.125	96.7074	257.476	442.797	592.581	209.427	575.596	918.786	280.41	649.399	1578.72
52.375	102.104	260.229	443.116	592.566	216.83	581.666	921.245	279.892	654.74	1583.65
52.625	104.754	258.04	443.975	592.704	219.378	583.719	923.973	278.443	656.963	1582.6
52.875	104.113	256.282	443.413	592.143	218.151	582.101	926.181	277.537	657.388	1582.66
53.125	104.422	250.549	446.392	592.13	213.581	579.361	932.8	278.01	659.707	1586.24
53.375	107.951	249.236	447.818	588.685	211.511	579.764	940.631	280.207	664.255	1593.45
53.625	113.194	247.54	452.73	581.608	210.778	582.289	946.953	285.36	668.635	1596.06
53.875	114.629	246.317	460.286	578.902	213.384	585.769	950.365	290.482	668.971	1605.22
54.125	110.932	240.213	458.953	568.972	217.646	590.7	957.478	291.129	671.16	1614.7
54.375	122.572	257.59	478.702	603.733	228.98	621.587	1002	303.205	704.522	1689.91
54.625	112.549	247.276	462.172	580.868	229.506	610.17	980.275	293.362	689.844	1662.19
54.875	126.627	263.711	474.389	620.816	232.741	638.492	1025.17	302.408	731.353	1730.53
55.125	131.446	265.087	477.591	630.479	234.719	645.315	1034.47	304.944	739.356	1744.33
55.375	132.724	265.582	479.905	640.28	234.395	648.981	1045.99	307.928	747.936	1760.96
55.625	144.402	278.504	494.589	690.477	242.034	675.51	1097.4	324.838	783.226	1847.68
55.875	137.082	273.888	479.201	650.358	232.839	646.936	1059.16	303.748	751.805	1772.33
56.125	116.912	263.912	455.072	595.318	220.433	599.954	994.781	282.04	697.997	1644.48
56.375	117.036	264.901	454.302	602.024	223.439	602.216	1003.3	281.779	701.247	1661.76
56.625	119.086	262.401	459.054	609.839	225.736	605.045	1028.92	280.17	711.361	1706.62
56.875	122.665	257.139	452.195	600.188	223.559	601.125	1025.39	278.08	703.203	1695.54
57.125	124.904	253.154	451.27	593.261	221.924	599.983	1017.64	276.841	696.777	1685.89
57.375	131.224	253.371	459.219	598.967	226.806	610.799	1040.63	277.834	706.657	1729.15
57.625	140.365	259.551	470.332	607.401	234.597	625.737	1074.71	278.543	722.007	1788.76
57.875	135.955	258.075	468.953	610.925	234.549	626.958	1076.4	281.379	721.602	1787.74
58.125	126.95	250.634	457.922	614.195	234.342	622.779	1070.28	282.475	713.867	1771.02
58.375	116.572	247.915	452.991	616.072	233.673	621.27	1065	283.181	709.482	1764.62
58.625	114.087	249.628	453.87	620.203	234.442	623.229	1073.83	285.514	713.036	1779.72
58.875	109.614	248.674	451.735	616.239	235.938	617.983	1056.49	289.201	704.782	1746.88
59.125	113.895	261.343	469.105	633.333	234.738	635.979	1105.79	286.591	723.458	1839.09
59.375	121.194	264.094	468.697	622.075	235.188	626.796	1086.66	286.189	709.155	1809.58
59.625	127.046	265.416	469.981	616.201	231.256	621.855	1087.3	281.058	704.606	1817.67
59.875	130.267	259.061	459.67	596.629	220.439	595.9	1033.47	267.947	667.958	1754.53
60.125	130.255	257.785	455.459	591.524	216.526	593.202	1018.46	265.399	654.506	1747.97
60.375	133.574	251.344	454.068	589.084	210.652	592.722	1012.4	260.474	631.931	1786.75
60.625	135.999	248.052	452.65	582.847	209.833	589.044	1008	258.552	628.543	1788
60.875	148.993	251.391	462.012	593.174	215.489	600.259	1035.93	264.03	652.515	1804
61.125	139.477	244.934	452.516	578.011	209.807	591.784	1004.01	258.775	620.449	1789.76
61.375	158.083	251.447	460.934	587.168	216.788	601.583	1043.27	263.114	665.106	1803.27

## Sheet: Figure 3b,c
lfp_cat	Protection	Protection without Southern Ocean
Most	13.0126	2.29508
Heavily	0.734667	0.826242
Least	12.2912	13.8233
Moderately	4.56237	5.13103
Less	2.47923	2.78826

## Sheet: Figure 4, Figure S1, S4
ECOREGION	PROVINCE	REALM	country	lfp_group	lfp_cat	kelp_area_km2	pct_area	pct_eco	pct_pro	pct_realm	pct_country	realm	province	ecoregion
Agulhas Bank	Agulhas	Temperate Southern Africa	ZAF	None	None	14.473372170328743	0.00652967	0.00803328	0.00803328	0.0191129	0.020271315605976514	Temperate Southern Africa	Agulhas	Agulhas Bank
Agulhas Bank	Agulhas	Temperate Southern Africa	ZAF	Less	Less	1.4322696612638213	6.461692817739035e-4	0.00803328	0.00803328	0.0191129	0.020271315605976514	Temperate Southern Africa	Agulhas	Agulhas Bank
Agulhas Bank	Agulhas	Temperate Southern Africa	ZAF	Moderately	Moderately	0.1926634527076737	8.692022754314737e-5	0.00803328	0.00803328	0.0191129	0.020271315605976514	Temperate Southern Africa	Agulhas	Agulhas Bank
Agulhas Bank	Agulhas	Temperate Southern Africa	ZAF	Highly	Heavily	0.9152509510811133	4.129159931944052e-4	0.00803328	0.00803328	0.0191129	0.020271315605976514	Temperate Southern Africa	Agulhas	Agulhas Bank
Agulhas Bank	Agulhas	Temperate Southern Africa	ZAF	Highly	Most	0.7926414628642907	3.576006520387311e-4	0.00803328	0.00803328	0.0191129	0.020271315605976514	Temperate Southern Africa	Agulhas	Agulhas Bank
Araucanian	Warm Temperate Southeastern Pacific	Temperate South America	CHL	None	None	4.478193086108302	0.00202034	0.0020393	0.00802238	0.5259278342676201	0.2028325481661109	Temperate South America	Warm Temperate Southeastern Pacific	Araucanian
Araucanian	Warm Temperate Southeastern Pacific	Temperate South America	CHL	Less	Least	0.0420297	1.8961735628750592e-5	0.0020393	0.00802238	0.5259278342676201	0.2028325481661109	Temperate South America	Warm Temperate Southeastern Pacific	Araucanian
Auckland Island	Subantarctic New Zealand	Southern Ocean	NZL	Highly	Most	1.338233598311263	6.037448578666882e-4	6.037448578666882e-4	6.54570068805061e-4	0.11083351880666757	0.00323763	Southern Ocean	Subantarctic New Zealand	Auckland Island
Bassian	Southeast Australian Shelf	Temperate Australasia	AUS	None	None	6.66969	0.00300903	0.00315429	0.0034333	0.00601636	0.00378837	Temperate Australasia	Southeast Australian Shelf	Bassian
Bassian	Southeast Australian Shelf	Temperate Australasia	AUS	Less	Least	0.0638295	2.879672859562859e-5	0.00315429	0.0034333	0.00601636	0.00378837	Temperate Australasia	Southeast Australian Shelf	Bassian
Bassian	Southeast Australian Shelf	Temperate Australasia	AUS	Less	Less	0.0390136	1.7601008859606204e-5	0.00315429	0.0034333	0.00601636	0.00378837	Temperate Australasia	Southeast Australian Shelf	Bassian
Bassian	Southeast Australian Shelf	Temperate Australasia	AUS	Highly	Heavily	0.12944376730725282	5.839863009960738e-5	0.00315429	0.0034333	0.00601636	0.00378837	Temperate Australasia	Southeast Australian Shelf	Bassian
Bassian	Southeast Australian Shelf	Temperate Australasia	AUS	Highly	Most	0.0896835	4.046076262240049e-5	0.00315429	0.0034333	0.00601636	0.00378837	Temperate Australasia	Southeast Australian Shelf	Bassian
Bounty and Antipodes Islands	Subantarctic New Zealand	Southern Ocean	NZL	Highly	Most	0.013117868867569256	5.918134087321246e-6	5.918134087321246e-6	6.54570068805061e-4	0.11083351880666757	0.00323763	Southern Ocean	Subantarctic New Zealand	Bounty and Antipodes Islands
Campbell Island	Subantarctic New Zealand	Southern Ocean	NZL	Highly	Most	0.099539	4.490707685105158e-5	4.490707685105158e-5	6.54570068805061e-4	0.11083351880666757	0.00323763	Southern Ocean	Subantarctic New Zealand	Campbell Island
Cape Howe	Southeast Australian Shelf	Temperate Australasia	AUS	None	None	0.0377377	1.7025395656807634e-5	1.9242022006328346e-5	0.0034333	0.00601636	0.00378837	Temperate Australasia	Southeast Australian Shelf	Cape Howe
Cape Howe	Southeast Australian Shelf	Temperate Australasia	AUS	Less	Least	0.00163784	7.389108822542732e-7	1.9242022006328346e-5	0.0034333	0.00601636	0.00378837	Temperate Australasia	Southeast Australian Shelf	Cape Howe
Cape Howe	Southeast Australian Shelf	Temperate Australasia	AUS	Highly	Most	0.00327544	1.47771546726644e-6	1.9242022006328346e-5	0.0034333	0.00601636	0.00378837	Temperate Australasia	Southeast Australian Shelf	Cape Howe
Central Chile	Warm Temperate Southeastern Pacific	Temperate South America	CHL	None	None	1.0047256252238694	4.5328254391556114e-4	4.665848693765163e-4	0.00802238	0.5259278342676201	0.2028325481661109	Temperate South America	Warm Temperate Southeastern Pacific	Central Chile
Central Chile	Warm Temperate Southeastern Pacific	Temperate South America	CHL	Less	Least	0.00635128	2.8653837866803123e-6	4.665848693765163e-4	0.00802238	0.5259278342676201	0.2028325481661109	Temperate South America	Warm Temperate Southeastern Pacific	Central Chile
Central Chile	Warm Temperate Southeastern Pacific	Temperate South America	CHL	Moderately	Moderately	0.023134053781396526	1.0436941674274817e-5	4.665848693765163e-4	0.00802238	0.5259278342676201	0.2028325481661109	Temperate South America	Warm Temperate Southeastern Pacific	Central Chile
Central New Zealand	Southern New Zealand	Temperate Australasia	NZL	None	None	0.41023826960564036	1.8507923137416635e-4	3.3416246349409693e-4	0.00258306	0.00601636	0.00323763	Temperate Australasia	Southern New Zealand	Central New Zealand
Central New Zealand	Southern New Zealand	Temperate Australasia	NZL	Less	Least	0.0762633	3.440621505685491e-5	3.3416246349409693e-4	0.00258306	0.00601636	0.00323763	Temperate Australasia	Southern New Zealand	Central New Zealand
Central New Zealand	Southern New Zealand	Temperate Australasia	NZL	Moderately	Moderately	0.24495180066527847	1.1051014580972295e-4	3.3416246349409693e-4	0.00258306	0.00601636	0.00323763	Temperate Australasia	Southern New Zealand	Central New Zealand
Central New Zealand	Southern New Zealand	Temperate Australasia	NZL	Highly	Most	0.0092361	4.166871253352703e-6	3.3416246349409693e-4	0.00258306	0.00601636	0.00323763	Temperate Australasia	Southern New Zealand	Central New Zealand
Channels and Fjords of Southern Chile	Magellanic	Temperate South America	ARG	None	None	62.77397050597037	0.028320512912454635	0.20863258845103344	0.5175136567807727	0.5259278342676201	0.0796537	Temperate South America	Magellanic	Channels and Fjords of Southern Chile
Channels and Fjords of Southern Chile	Magellanic	Temperate South America	CHL	None	None	252.39320875124952	0.11386734134932233	0.20863258845103344	0.5175136567807727	0.5259278342676201	0.2028325481661109	Temperate South America	Magellanic	Channels and Fjords of Southern Chile
Channels and Fjords of Southern Chile	Magellanic	Temperate South America	CHL	Less	Least	144.5808786183223	0.0652277	0.20863258845103344	0.5175136567807727	0.5259278342676201	0.2028325481661109	Temperate South America	Magellanic	Channels and Fjords of Southern Chile
Channels and Fjords of Southern Chile	Magellanic	Temperate South America	CHL	Moderately	Moderately	2.6313481106522607	0.00118713	0.20863258845103344	0.5175136567807727	0.5259278342676201	0.2028325481661109	Temperate South America	Magellanic	Channels and Fjords of Southern Chile
Channels and Fjords of Southern Chile	Magellanic	Temperate South America	CHL	Highly	Most	0.0661717	2.985339798007385e-5	0.20863258845103344	0.5175136567807727	0.5259278342676201	0.2028325481661109	Temperate South America	Magellanic	Channels and Fjords of Southern Chile
Chatham Island	Southern New Zealand	Temperate Australasia	NZL	None	None	1.5018104473202023	6.775426474153946e-4	6.775426474153946e-4	0.00258306	0.00601636	0.00323763	Temperate Australasia	Southern New Zealand	Chatham Island
Chiloense	Magellanic	Temperate South America	CHL	None	None	43.13385405741393	0.019459863076221096	0.019630070598401224	0.5175136567807727	0.5259278342676201	0.2028325481661109	Temperate South America	Magellanic	Chiloense
Chiloense	Magellanic	Temperate South America	CHL	Less	Least	0.25748573362695876	1.161648368771192e-4	0.019630070598401224	0.5175136567807727	0.5259278342676201	0.2028325481661109	Temperate South America	Magellanic	Chiloense
Chiloense	Magellanic	Temperate South America	CHL	Less	Less	0.0033164	1.4961964017816267e-6	0.019630070598401224	0.5175136567807727	0.5259278342676201	0.2028325481661109	Temperate South America	Magellanic	Chiloense
Chiloense	Magellanic	Temperate South America	CHL	Moderately	Moderately	0.11647217529832887	5.254648890122827e-5	0.019630070598401224	0.5175136567807727	0.5259278342676201	0.2028325481661109	Temperate South America	Magellanic	Chiloense
Crozet Islands	Subantarctic Islands	Southern Ocean	FRA	None	None	0.00490786	2.2141817182494536e-6	0.00202019	0.10651476902751765	0.11083351880666757	0.10487339414982996	Southern Ocean	Subantarctic Islands	Crozet Islands
Crozet Islands	Subantarctic Islands	Southern Ocean	FRA	Moderately	Moderately	5.508758570088679e-4	2.4852795985073705e-7	0.00202019	0.10651476902751765	0.11083351880666757	0.10487339414982996	Southern Ocean	Subantarctic Islands	Crozet Islands
Crozet Islands	Subantarctic Islands	Southern Ocean	FRA	Highly	Most	4.47241	0.00201773	0.00202019	0.10651476902751765	0.11083351880666757	0.10487339414982996	Southern Ocean	Subantarctic Islands	Crozet Islands
Eastern Bering Sea	Arctic	Arctic	USA	None	None	2.539006715148974	0.00114547	0.00114547	0.00114547	0.00114547	0.24061932162963756	Arctic	Arctic	Eastern Bering Sea
Gulf of Alaska	Cold Temperate Northeast Pacific	Temperate Northern Pacific	USA	None	None	31.907341758926485	0.014395015593283796	0.0154609	0.20851881851569645	0.33696387580424125	0.24061932162963756	Temperate Northern Pacific	Cold Temperate Northeast Pacific	Gulf of Alaska
Gulf of Alaska	Cold Temperate Northeast Pacific	Temperate Northern Pacific	USA	Less	Least	0.27400875390626006	1.236192069830885e-4	0.0154609	0.20851881851569645	0.33696387580424125	0.24061932162963756	Temperate Northern Pacific	Cold Temperate Northeast Pacific	Gulf of Alaska
Gulf of Alaska	Cold Temperate Northeast Pacific	Temperate Northern Pacific	USA	Less	Less	1.8880113166549402	8.517773918267809e-4	0.0154609	0.20851881851569645	0.33696387580424125	0.24061932162963756	Temperate Northern Pacific	Cold Temperate Northeast Pacific	Gulf of Alaska
Gulf of Alaska	Cold Temperate Northeast Pacific	Temperate Northern Pacific	USA	Highly	Most	0.20055279784909585	9.047951014304612e-5	0.0154609	0.20851881851569645	0.33696387580424125	0.24061932162963756	Temperate Northern Pacific	Cold Temperate Northeast Pacific	Gulf of Alaska
Humboldtian	Warm Temperate Southeastern Pacific	Temperate South America	CHL	None	None	0.0682336	3.078364844980012e-5	0.0055165	0.00802238	0.5259278342676201	0.2028325481661109	Temperate South America	Warm Temperate Southeastern Pacific	Humboldtian
Humboldtian	Warm Temperate Southeastern Pacific	Temperate South America	PER	None	None	7.428942351884911	0.00335157	0.0055165	0.00802238	0.5259278342676201	0.00548571	Temperate South America	Warm Temperate Southeastern Pacific	Humboldtian
Humboldtian	Warm Temperate Southeastern Pacific	Temperate South America	PER	Less	Least	4.343335861434019	0.0019595	0.0055165	0.00802238	0.5259278342676201	0.00548571	Temperate South America	Warm Temperate Southeastern Pacific	Humboldtian
Humboldtian	Warm Temperate Southeastern Pacific	Temperate South America	PER	Moderately	Moderately	0.3871071137609738	1.7464359710571466e-4	0.0055165	0.00802238	0.5259278342676201	0.00548571	Temperate South America	Warm Temperate Southeastern Pacific	Humboldtian
Kerguelen Islands	Subantarctic Islands	Southern Ocean	FRA	None	None	2.445069018306877	0.00110309	0.1028532023311632	0.10651476902751765	0.11083351880666757	0.10487339414982996	Southern Ocean	Subantarctic Islands	Kerguelen Islands
Kerguelen Islands	Subantarctic Islands	Southern Ocean	FRA	Highly	Most	225.5346963743473	0.10175010803671806	0.1028532023311632	0.10651476902751765	0.11083351880666757	0.10487339414982996	Southern Ocean	Subantarctic Islands	Kerguelen Islands
Macquarie Island	Subantarctic Islands	Southern Ocean	AUS	Highly	Most	0.7870174849646608	3.550633911734067e-4	3.550633911734067e-4	0.10651476902751765	0.11083351880666757	0.00378837	Southern Ocean	Subantarctic Islands	Macquarie Island
Malvinas/Falklands	Magellanic	Temperate South America	GBR	None	None	526.5739097940468	0.23756412238199398	0.23756412238199398	0.5175136567807727	0.5259278342676201	0.24162009625174483	Temperate South America	Magellanic	Malvinas/Falklands
Namaqua	Benguela	Temperate Southern Africa	NAM	None	None	0.016439867146774166	7.416855522385272e-6	0.011079658583801185	0.011079658583801185	0.0191129	1.279308011754735e-4	Temperate Southern Africa	Benguela	Namaqua
Namaqua	Benguela	Temperate Southern Africa	NAM	Less	Less	0.2671257718167287	1.2051394565308821e-4	0.011079658583801185	0.011079658583801185	0.0191129	1.279308011754735e-4	Temperate Southern Africa	Benguela	Namaqua
Namaqua	Benguela	Temperate Southern Africa	ZAF	None	None	18.5649	0.00837557	0.011079658583801185	0.011079658583801185	0.0191129	0.020271315605976514	Temperate Southern Africa	Benguela	Namaqua
Namaqua	Benguela	Temperate Southern Africa	ZAF	Less	Less	2.1588265497075505	9.739558400392675e-4	0.011079658583801185	0.011079658583801185	0.0191129	0.020271315605976514	Temperate Southern Africa	Benguela	Namaqua
Namaqua	Benguela	Temperate Southern Africa	ZAF	Moderately	Moderately	1.2536943960636209	5.656049481307689e-4	0.011079658583801185	0.011079658583801185	0.0191129	0.020271315605976514	Temperate Southern Africa	Benguela	Namaqua
Namaqua	Benguela	Temperate Southern Africa	ZAF	Highly	Heavily	0.2817616291997863	1.271169211325874e-4	0.011079658583801185	0.011079658583801185	0.0191129	0.020271315605976514	Temperate Southern Africa	Benguela	Namaqua
Namaqua	Benguela	Temperate Southern Africa	ZAF	Highly	Most	2.015908282444177	9.094781815315417e-4	0.011079658583801185	0.011079658583801185	0.0191129	0.020271315605976514	Temperate Southern Africa	Benguela	Namaqua
North American Pacific Fijordland	Cold Temperate Northeast Pacific	Temperate Northern Pacific	CAN	None	None	14.63861079103268	0.00660422	0.0820959	0.20851881851569645	0.33696387580424125	0.015123249457294895	Temperate Northern Pacific	Cold Temperate Northeast Pacific	North American Pacific Fijordland
North American Pacific Fijordland	Cold Temperate Northeast Pacific	Temperate Northern Pacific	CAN	Less	Least	5.394622640028866	0.00243379	0.0820959	0.20851881851569645	0.33696387580424125	0.015123249457294895	Temperate Northern Pacific	Cold Temperate Northeast Pacific	North American Pacific Fijordland
North American Pacific Fijordland	Cold Temperate Northeast Pacific	Temperate Northern Pacific	CAN	Less	Less	0.8739323447255329	3.9427508016331774e-4	0.0820959	0.20851881851569645	0.33696387580424125	0.015123249457294895	Temperate Northern Pacific	Cold Temperate Northeast Pacific	North American Pacific Fijordland
North American Pacific Fijordland	Cold Temperate Northeast Pacific	Temperate Northern Pacific	CAN	Moderately	Moderately	2.4852262283752755	0.00112121	0.0820959	0.20851881851569645	0.33696387580424125	0.015123249457294895	Temperate Northern Pacific	Cold Temperate Northeast Pacific	North American Pacific Fijordland
North American Pacific Fijordland	Cold Temperate Northeast Pacific	Temperate Northern Pacific	CAN	Highly	Heavily	1.668390570046994	7.526953656299243e-4	0.0820959	0.20851881851569645	0.33696387580424125	0.015123249457294895	Temperate Northern Pacific	Cold Temperate Northeast Pacific	North American Pacific Fijordland
North American Pacific Fijordland	Cold Temperate Northeast Pacific	Temperate Northern Pacific	CAN	Highly	Most	2.8975086742431917	0.00130721	0.0820959	0.20851881851569645	0.33696387580424125	0.015123249457294895	Temperate Northern Pacific	Cold Temperate Northeast Pacific	North American Pacific Fijordland
North American Pacific Fijordland	Cold Temperate Northeast Pacific	Temperate Northern Pacific	USA	None	None	147.54850714516715	0.0665666	0.0820959	0.20851881851569645	0.33696387580424125	0.24061932162963756	Temperate Northern Pacific	Cold Temperate Northeast Pacific	North American Pacific Fijordland
North American Pacific Fijordland	Cold Temperate Northeast Pacific	Temperate Northern Pacific	USA	Less	Less	6.463297188485187	0.00291592	0.0820959	0.20851881851569645	0.33696387580424125	0.24061932162963756	Temperate Northern Pacific	Cold Temperate Northeast Pacific	North American Pacific Fijordland
North Patagonian Gulfs	Magellanic	Temperate South America	ARG	None	None	4.278652965761998	0.00193032	0.00464915	0.5175136567807727	0.5259278342676201	0.0796537	Temperate South America	Magellanic	North Patagonian Gulfs
North Patagonian Gulfs	Magellanic	Temperate South America	ARG	Less	Least	0.5263453004306577	2.3746098513616448e-4	0.00464915	0.5175136567807727	0.5259278342676201	0.0796537	Temperate South America	Magellanic	North Patagonian Gulfs
North Patagonian Gulfs	Magellanic	Temperate South America	ARG	Moderately	Moderately	5.500093843894662	0.00248137	0.00464915	0.5175136567807727	0.5259278342676201	0.0796537	Temperate South America	Magellanic	North Patagonian Gulfs
Northern California	Cold Temperate Northeast Pacific	Temperate Northern Pacific	USA	None	None	63.44693705048909	0.0286241	0.0921542	0.20851881851569645	0.33696387580424125	0.24061932162963756	Temperate Northern Pacific	Cold Temperate Northeast Pacific	Northern California
Northern California	Cold Temperate Northeast Pacific	Temperate Northern Pacific	USA	Less	Least	65.857	0.029711419512205628	0.0921542	0.20851881851569645	0.33696387580424125	0.24061932162963756	Temperate Northern Pacific	Cold Temperate Northeast Pacific	Northern California
Northern California	Cold Temperate Northeast Pacific	Temperate Northern Pacific	USA	Less	Less	35.29784477439919	0.015924642979531074	0.0921542	0.20851881851569645	0.33696387580424125	0.24061932162963756	Temperate Northern Pacific	Cold Temperate Northeast Pacific	Northern California
Northern California	Cold Temperate Northeast Pacific	Temperate Northern Pacific	USA	Moderately	Moderately	4.2359815306711965	0.00191107	0.0921542	0.20851881851569645	0.33696387580424125	0.24061932162963756	Temperate Northern Pacific	Cold Temperate Northeast Pacific	Northern California
Northern California	Cold Temperate Northeast Pacific	Temperate Northern Pacific	USA	Highly	Heavily	9.842238913585314	0.00444033	0.0921542	0.20851881851569645	0.33696387580424125	0.24061932162963756	Temperate Northern Pacific	Cold Temperate Northeast Pacific	Northern California
Northern California	Cold Temperate Northeast Pacific	Temperate Northern Pacific	USA	Highly	Most	25.584751909597223	0.0115426	0.0921542	0.20851881851569645	0.33696387580424125	0.24061932162963756	Temperate Northern Pacific	Cold Temperate Northeast Pacific	Northern California
Oregon, Washington, Vancouver Coast and Shelf	Cold Temperate Northeast Pacific	Temperate Northern Pacific	USA	None	None	21.18763216875025	0.00955881	0.012615561378709651	0.20851881851569645	0.33696387580424125	0.24061932162963756	Temperate Northern Pacific	Cold Temperate Northeast Pacific	Oregon, Washington, Vancouver Coast and Shelf
Oregon, Washington, Vancouver Coast and Shelf	Cold Temperate Northeast Pacific	Temperate Northern Pacific	USA	Less	Less	6.025577718558958	0.00271844	0.012615561378709651	0.20851881851569645	0.33696387580424125	0.24061932162963756	Temperate Northern Pacific	Cold Temperate Northeast Pacific	Oregon, Washington, Vancouver Coast and Shelf
Oregon, Washington, Vancouver Coast and Shelf	Cold Temperate Northeast Pacific	Temperate Northern Pacific	USA	Moderately	Moderately	0.0795606	3.589379607586889e-5	0.012615561378709651	0.20851881851569645	0.33696387580424125	0.24061932162963756	Temperate Northern Pacific	Cold Temperate Northeast Pacific	Oregon, Washington, Vancouver Coast and Shelf
Oregon, Washington, Vancouver Coast and Shelf	Cold Temperate Northeast Pacific	Temperate Northern Pacific	USA	Highly	Most	0.6703134178031639	3.0241228412468494e-4	0.012615561378709651	0.20851881851569645	0.33696387580424125	0.24061932162963756	Temperate Northern Pacific	Cold Temperate Northeast Pacific	Oregon, Washington, Vancouver Coast and Shelf
Patagonian Shelf	Magellanic	Temperate South America	ARG	None	None	63.76871317439461	0.028769291639666083	0.0470377	0.5175136567807727	0.5259278342676201	0.0796537	Temperate South America	Magellanic	Patagonian Shelf
Patagonian Shelf	Magellanic	Temperate South America	ARG	Moderately	Moderately	39.70892217461816	0.0179147	0.0470377	0.5175136567807727	0.5259278342676201	0.0796537	Temperate South America	Magellanic	Patagonian Shelf
Patagonian Shelf	Magellanic	Temperate South America	CHL	None	None	0.7840672439222883	3.5373238822964005e-4	0.0470377	0.5175136567807727	0.5259278342676201	0.2028325481661109	Temperate South America	Magellanic	Patagonian Shelf
Prince Edward Islands	Subantarctic Islands	Southern Ocean	ZAF	None	None	0.0195833	8.8350019477234e-6	0.00128631	0.10651476902751765	0.11083351880666757	0.020271315605976514	Southern Ocean	Subantarctic Islands	Prince Edward Islands
Prince Edward Islands	Subantarctic Islands	Southern Ocean	ZAF	Highly	Most	2.8315967091466416	0.00127748	0.00128631	0.10651476902751765	0.11083351880666757	0.020271315605976514	Southern Ocean	Subantarctic Islands	Prince Edward Islands
Puget Trough/Georgia Basin	Cold Temperate Northeast Pacific	Temperate Northern Pacific	CAN	None	None	4.418349509533008	0.00199334	0.00619229	0.20851881851569645	0.33696387580424125	0.015123249457294895	Temperate Northern Pacific	Cold Temperate Northeast Pacific	Puget Trough/Georgia Basin
Puget Trough/Georgia Basin	Cold Temperate Northeast Pacific	Temperate Northern Pacific	CAN	Less	Least	0.9866839455089985	4.451430297314332e-4	0.00619229	0.20851881851569645	0.33696387580424125	0.015123249457294895	Temperate Northern Pacific	Cold Temperate Northeast Pacific	Puget Trough/Georgia Basin
Puget Trough/Georgia Basin	Cold Temperate Northeast Pacific	Temperate Northern Pacific	CAN	Less	Less	0.032923792245803836	1.4853587815280539e-5	0.00619229	0.20851881851569645	0.33696387580424125	0.015123249457294895	Temperate Northern Pacific	Cold Temperate Northeast Pacific	Puget Trough/Georgia Basin
Puget Trough/Georgia Basin	Cold Temperate Northeast Pacific	Temperate Northern Pacific	CAN	Moderately	Moderately	0.00511667	2.308390137664453e-6	0.00619229	0.20851881851569645	0.33696387580424125	0.015123249457294895	Temperate Northern Pacific	Cold Temperate Northeast Pacific	Puget Trough/Georgia Basin
Puget Trough/Georgia Basin	Cold Temperate Northeast Pacific	Temperate Northern Pacific	CAN	Highly	Heavily	0.012359274358093659	5.575893737893652e-6	0.00619229	0.20851881851569645	0.33696387580424125	0.015123249457294895	Temperate Northern Pacific	Cold Temperate Northeast Pacific	Puget Trough/Georgia Basin
Puget Trough/Georgia Basin	Cold Temperate Northeast Pacific	Temperate Northern Pacific	CAN	Highly	Most	0.10778762522681706	4.862844913957711e-5	0.00619229	0.20851881851569645	0.33696387580424125	0.015123249457294895	Temperate Northern Pacific	Cold Temperate Northeast Pacific	Puget Trough/Georgia Basin
Puget Trough/Georgia Basin	Cold Temperate Northeast Pacific	Temperate Northern Pacific	USA	None	None	5.4636004968214715	0.00246491	0.00619229	0.20851881851569645	0.33696387580424125	0.24061932162963756	Temperate Northern Pacific	Cold Temperate Northeast Pacific	Puget Trough/Georgia Basin
Puget Trough/Georgia Basin	Cold Temperate Northeast Pacific	Temperate Northern Pacific	USA	Less	Least	0.24229216313989568	1.0931024880985278e-4	0.00619229	0.20851881851569645	0.33696387580424125	0.24061932162963756	Temperate Northern Pacific	Cold Temperate Northeast Pacific	Puget Trough/Georgia Basin
Puget Trough/Georgia Basin	Cold Temperate Northeast Pacific	Temperate Northern Pacific	USA	Less	Less	0.342674	1.5459754869022306e-4	0.00619229	0.20851881851569645	0.33696387580424125	0.24061932162963756	Temperate Northern Pacific	Cold Temperate Northeast Pacific	Puget Trough/Georgia Basin
Puget Trough/Georgia Basin	Cold Temperate Northeast Pacific	Temperate Northern Pacific	USA	Moderately	Moderately	2.11358	9.535406906566407e-4	0.00619229	0.20851881851569645	0.33696387580424125	0.24061932162963756	Temperate Northern Pacific	Cold Temperate Northeast Pacific	Puget Trough/Georgia Basin
Puget Trough/Georgia Basin	Cold Temperate Northeast Pacific	Temperate Northern Pacific	USA	Highly	Most	1.9814898173181253e-4	8.939502711863372e-8	0.00619229	0.20851881851569645	0.33696387580424125	0.24061932162963756	Temperate Northern Pacific	Cold Temperate Northeast Pacific	Puget Trough/Georgia Basin
South Georgia	Scotia Sea	Southern Ocean	GBR	Highly	Most	8.121855341278382	0.00366418	0.00366418	0.00366418	0.11083351880666757	0.24162009625174483	Southern Ocean	Scotia Sea	South Georgia
South New Zealand	Southern New Zealand	Temperate Australasia	NZL	None	None	2.759383414755583	0.0012449	0.00157135	0.00258306	0.00601636	0.00323763	Temperate Australasia	Southern New Zealand	South New Zealand
South New Zealand	Southern New Zealand	Temperate Australasia	NZL	Moderately	Moderately	0.5923202442601031	2.6722561900527066e-4	0.00157135	0.00258306	0.00601636	0.00323763	Temperate Australasia	Southern New Zealand	South New Zealand
South New Zealand	Southern New Zealand	Temperate Australasia	NZL	Highly	Most	0.13128516861232536	5.9229379357890436e-5	0.00157135	0.00258306	0.00601636	0.00323763	Temperate Australasia	Southern New Zealand	South New Zealand
Southern California Bight	Warm Temperate Northeast Pacific	Temperate Northern Pacific	MEX	None	None	102.68474179820451	0.0463263	0.1284450572885448	0.1284450572885448	0.33696387580424125	0.0823668	Temperate Northern Pacific	Warm Temperate Northeast Pacific	Southern California Bight
Southern California Bight	Warm Temperate Northeast Pacific	Temperate Northern Pacific	MEX	Less	Least	38.061270552472735	0.017171364109320027	0.1284450572885448	0.1284450572885448	0.33696387580424125	0.0823668	Temperate Northern Pacific	Warm Temperate Northeast Pacific	Southern California Bight
Southern California Bight	Warm Temperate Northeast Pacific	Temperate Northern Pacific	MEX	Moderately	Moderately	38.5573	0.017395138061789814	0.1284450572885448	0.1284450572885448	0.33696387580424125	0.0823668	Temperate Northern Pacific	Warm Temperate Northeast Pacific	Southern California Bight
Southern California Bight	Warm Temperate Northeast Pacific	Temperate Northern Pacific	MEX	Highly	Heavily	0.7676299957003725	3.463167142367115e-4	0.1284450572885448	0.1284450572885448	0.33696387580424125	0.0823668	Temperate Northern Pacific	Warm Temperate Northeast Pacific	Southern California Bight
Southern California Bight	Warm Temperate Northeast Pacific	Temperate Northern Pacific	MEX	Highly	Most	2.4995642015253714	0.00112768	0.1284450572885448	0.1284450572885448	0.33696387580424125	0.0823668	Temperate Northern Pacific	Warm Temperate Northeast Pacific	Southern California Bight
Southern California Bight	Warm Temperate Northeast Pacific	Temperate Northern Pacific	USA	None	None	74.5247	0.0336218	0.1284450572885448	0.1284450572885448	0.33696387580424125	0.24061932162963756	Temperate Northern Pacific	Warm Temperate Northeast Pacific	Southern California Bight
Southern California Bight	Warm Temperate Northeast Pacific	Temperate Northern Pacific	USA	Less	Least	11.727160022587924	0.00529071	0.1284450572885448	0.1284450572885448	0.33696387580424125	0.24061932162963756	Temperate Northern Pacific	Warm Temperate Northeast Pacific	Southern California Bight
Southern California Bight	Warm Temperate Northeast Pacific	Temperate Northern Pacific	USA	Less	Less	0.0599178	2.7031942376481767e-5	0.1284450572885448	0.1284450572885448	0.33696387580424125	0.24061932162963756	Temperate Northern Pacific	Warm Temperate Northeast Pacific	Southern California Bight
Southern California Bight	Warm Temperate Northeast Pacific	Temperate Northern Pacific	USA	Moderately	Moderately	2.999399439407832	0.00135318	0.1284450572885448	0.1284450572885448	0.33696387580424125	0.24061932162963756	Temperate Northern Pacific	Warm Temperate Northeast Pacific	Southern California Bight
Southern California Bight	Warm Temperate Northeast Pacific	Temperate Northern Pacific	USA	Highly	Heavily	2.667215943922485	0.00120332	0.1284450572885448	0.1284450572885448	0.33696387580424125	0.24061932162963756	Temperate Northern Pacific	Warm Temperate Northeast Pacific	Southern California Bight
Southern California Bight	Warm Temperate Northeast Pacific	Temperate Northern Pacific	USA	Highly	Most	10.156678262934935	0.00458219	0.1284450572885448	0.1284450572885448	0.33696387580424125	0.24061932162963756	Temperate Northern Pacific	Warm Temperate Northeast Pacific	Southern California Bight
Tristan Gough	Tristan Gough	Temperate South America	GBR	None	None	0.8684332477660451	3.9179415940599204e-4	3.9179415940599204e-4	3.9179415940599204e-4	0.5259278342676201	0.24162009625174483	Temperate South America	Tristan Gough	Tristan Gough
Western Bassian	Southeast Australian Shelf	Temperate Australasia	AUS	None	None	0.4992147396108395	2.252210170120083e-4	2.5977252691952203e-4	0.0034333	0.00601636	0.00378837	Temperate Australasia	Southeast Australian Shelf	Western Bassian
Western Bassian	Southeast Australian Shelf	Temperate Australasia	AUS	Less	Less	0.0687261	3.100582305048749e-5	2.5977252691952203e-4	0.0034333	0.00601636	0.00378837	Temperate Australasia	Southeast Australian Shelf	Western Bassian
Western Bassian	Southeast Australian Shelf	Temperate Australasia	AUS	Highly	Most	0.00785921	3.5456868570262786e-6	2.5977252691952203e-4	0.0034333	0.00601636	0.00378837	Temperate Australasia	Southeast Australian Shelf	Western Bassian

## Sheet: Figure 5, Figure S5,S6
Ecoregion	Sho_245	Mid_245	Long_245	Area	Percentage_Highly	Percentage_Moderately_Highly
Agulhas	131.184	276.038	486.013	17.8062	9.59156	10.6736
Araucanian	144.735	279.36	565.808	4.52022	0	0
Auckland Isl.	86.1714	208.102	441.198	1.33823	100	100
Bassian	200.68	399.236	711.279	6.99166	3.13413	3.13413
Bounty & Antipodes Island	79.9598	195.799	463.957	0.0131179	100	100
Campbell Isl.	73.8686	182.609	432.382	0.099539	100	100
Cape Howe	245.89	487.526	828.932	0.042651	7.67963	7.67963
C. Chile	201.106	392.723	739.037	1.03421	0	2.23688
C. New Zealand	150.947	356.659	692.597	0.740689	1.24696	34.3177
Channels & Fjords S. Chile	68.4585	173.909	421.966	462.446	0.0143091	0.583316
Chatham Isl.	156.402	329.889	661.721	1.50181	0	0
Chiloense	98.4857	219.365	493.233	43.5111	0	0.267684
Crozet Isl.	155.212	361.264	717.381	4.47787	99.8781	99.8904
E. Bering Sea	273.088	752.435	1218.18	2.53901	0	0
Gulf of Alaska	230.748	632.672	1082.61	34.2699	0.585215	0.585215
Humboldtian	233.216	435.951	873.47	12.2276	0	3.16584
Kerguelen Isl.	160.826	369.385	674.651	227.98	98.9275	98.9275
Macquarie Isl.	66.148	175.537	488.872	0.787017	100	100
Malvinas/Falklands	94.5179	241.225	475.04	526.574	0	0
Namaqua	117.097	294.522	540.629	24.5587	9.35584	14.4607
N. American Pac. Fjorland	219.106	576.774	940.505	181.97	2.50915	3.87488
North Patagonian Gulfs	126.983	304.28	559.936	10.3051	0	53.3726
N. California	239.557	499.681	787.037	204.265	17.3437	19.4174
Oregon to Vancouver Coast & Shelf	219.545	513.674	847.367	27.9631	2.39714	2.68166
Patagonian	101.252	258.603	488.107	104.262	0	38.0858
Prince Edward Isl.	158.847	383.91	729.153	2.85118	99.3132	99.3132
Puget Trough	228.065	540.602	870.795	13.7256	0.876795	16.3129
S. Georgia	70.9035	192.368	437.817	8.12186	100	100
S. New Zealand	119.943	295.884	606.471	3.48299	3.76932	20.7754
S. California Bight	229.415	479.609	701.501	284.706	5.65184	20.2482
Tristan	131.357	288.821	582.271	0.868433	0	0
W. Bassian	133.097	284.945	547.391	0.5758	1.36492	1.36492

## Sheet: Table S2-S5
Ecoregion	Long_126_raster	Long_126_raster_lower_ci	Long_126_raster_upper_ci	Long_245_raster	Long_245_raster_lower_ci	Long_245_raster_upper_ci	Long_585_raster	Long_585_raster_lower_ci	Long_585_raster_upper_ci	Mid_126_raster	Mid_126_raster_lower_ci	Mid_126_raster_upper_ci	Mid_245_raster	Mid_245_raster_lower_ci	Mid_245_raster_upper_ci	Mid_585_raster	Mid_585_raster_lower_ci	Mid_585_raster_upper_ci	Ob_raster	Ob_raster_lower_ci	Ob_raster_upper_ci	Sho_126_raster	Sho_126_raster_lower_ci	Sho_126_raster_upper_ci	Sho_245_raster	Sho_245_raster_lower_ci	Sho_245_raster_upper_ci	Sho_585_raster	Sho_585_raster_lower_ci	Sho_585_raster_upper_ci
Agulhas Bank	287.043	285.69	288.395	486.013	476.718	495.309	838.223	826.888	849.557	224.21	220.81	227.61	276.038	269.524	282.552	337.747	326.437	349.058	60.9051	55.0489	66.7613	131.28	126.429	136.131	131.184	128.72	133.647	140.319	136.142	144.497
Araucanian	346.406	340.925	351.887	565.808	553.205	578.411	1019.79	1005.1	1034.47	225.602	217.391	233.812	279.36	271.623	287.096	361.826	348.165	375.486	36.8694	34.9639	38.775	120.875	116.564	125.185	144.735	140.001	149.469	122.424	116.83	128.017
Auckland Island	219.34	214.386	224.294	441.198	434.814	447.583	753.376	747.669	759.082	132.058	129.024	135.092	208.102	205.279	210.926	284.9	281.744	288.056	55.2367	51.4434	59.0299	88.3717	87.8056	88.9379	86.1714	84.2467	88.096	92.9285	91.0857	94.7712
Bassian	312.654	302.696	322.613	711.279	685.373	737.185	1405.45	1342.65	1468.25	250.44	233.97	266.909	399.236	377.349	421.123	551.134	520.676	581.592	90.5133	84.9084	96.1182	211.898	193.519	230.278	200.68	184.514	216.846	193.895	177.695	210.095
Bounty and Antipodes Islands	220.029	210.908	229.15	463.957	450.009	477.906	791.211	775.389	807.034	127.24	121.473	133.008	195.799	187.009	204.59	279.265	275.103	283.427	43.5567	39.2226	47.8909	93.4688	88.895	98.0427	79.9598	77.8567	82.0629	88.8613	85.0062	92.7164
Campbell Island	226.038	223.944	228.131	432.382	429.461	435.302	722.386	714.84	729.933	125.475	124.597	126.352	182.609	180.418	184.8	256.854	252.485	261.222	44.2611	43.1847	45.3375	84.3774	83.2956	85.4591	73.8686	73.7929	73.9443	89.742	88.6511	90.8329
Cape Howe	383.661	342.179	425.144	828.932	760.324	897.54	1583.36	1445.87	1720.85	327.348	278.335	376.361	487.526	422.635	552.418	623.17	562.859	683.481	89.9098	71.2911	108.529	260.958	214.266	307.65	245.89	208.627	283.153	223.33	186.347	260.314
Central Chile	447.523	434.134	460.912	739.037	715.576	762.498	1269.42	1230.65	1308.19	329.09	311.778	346.403	392.723	373.695	411.752	538.483	520.327	556.639	35.7943	32.0262	39.5624	178.365	171.244	185.487	201.106	193.631	208.58	207.054	195.138	218.971
Central New Zealand	310.122	306.525	313.719	692.597	683.526	701.667	1194.41	1179.24	1209.58	222.438	218.135	226.741	356.659	350.965	362.353	496.078	488.388	503.768	68.7059	64.3806	73.0313	160.507	155.548	165.466	150.947	148.355	153.539	174.159	170.982	177.337
Channels and Fjords of Southern Chile	258.21	257.366	259.053	421.966	419.329	424.603	764.907	759.831	769.983	132.336	131.478	133.194	173.909	171.904	175.915	225.068	222.673	227.462	41.1307	39.9116	42.3498	75.2862	74.3883	76.184	68.4585	67.24	69.677	71.786	70.6622	72.9098
Chatham Island	311.557	309.878	313.235	661.721	656.406	667.035	1147.48	1140.68	1154.29	204.338	202.319	206.357	329.889	328.859	330.919	508.347	505.273	511.42	93.8516	88.4923	99.211	177.93	173.624	182.237	156.402	153.424	159.381	164.957	162.148	167.765
Chiloense	273.879	270.579	277.18	493.233	491.055	495.411	885.996	882.204	889.788	145.89	143.334	148.445	219.365	216.325	222.405	292.092	288.985	295.199	35.9954	34.6569	37.3339	98.5839	97.2142	99.9536	98.4857	96.9389	100.032	94.5662	93.7211	95.4114
Crozet Islands	440.797	439.252	442.342	717.381	715.22	719.543	1155.7	1153.34	1158.05	284.526	283.622	285.429	361.264	359.374	363.154	471.979	470.944	473.014	25.2848	24.7494	25.8202	155.253	153.369	157.137	155.212	152.873	157.551	176.142	173.288	178.997
Eastern Bering Sea	786.71	770.203	803.218	1218.18	1201.13	1235.24	2042.76	2024.98	2060.55	533.606	526.687	540.524	752.435	731.888	772.982	870.392	848.966	891.819	177.437	162.361	192.512	299.585	294.19	304.98	273.088	266.103	280.072	358.897	332.442	385.352
Gulf of Alaska	628.569	623.833	633.305	1082.61	1075.78	1089.43	1830.93	1821.85	1840	475.98	473.615	478.345	632.672	628.606	636.737	718.756	712.075	725.436	136.65	134.866	138.435	265.733	264.249	267.217	230.748	229.208	232.289	283.66	281.129	286.191
Humboldtian	504.956	496.357	513.556	873.47	870.163	876.777	1551.14	1539.56	1562.72	425.101	418.411	431.791	435.951	427.401	444.5	624.539	618.285	630.793	30.1085	28.6338	31.5832	204.793	198.327	211.259	233.216	226.108	240.323	186.871	178.314	195.429
Kerguelen Islands	420.825	418.148	423.502	674.651	671.981	677.321	1089.37	1084.67	1094.08	288.337	286.317	290.358	369.385	367.234	371.535	468.114	466.651	469.577	39.4867	38.5472	40.4262	167.858	166.47	169.246	160.826	159.633	162.019	160.893	159.326	162.46
Macquarie Island	328.012	319.146	336.878	488.872	477.646	500.099	742.691	726.873	758.51	141.931	137.504	146.358	175.537	169.762	181.312	217.131	205.868	228.394	43.5492	37.2083	49.8901	77.635	74.2084	81.0616	66.148	59.9851	72.3108	77.1341	73.3085	80.9598
Malvinas/Falklands	245.286	244.262	246.31	475.04	473.72	476.36	835.451	831.367	839.536	155.389	154.633	156.145	241.225	240.224	242.225	276.101	274.473	277.729	20.5031	19.7621	21.2441	97.7144	96.8049	98.6239	94.5179	93.7087	95.3272	98.2966	96.9568	99.6364
Namaqua	277.335	273.839	280.831	540.629	517.255	564.004	959.56	909.668	1009.45	230.096	225.56	234.631	294.522	284.61	304.435	379.481	361.149	397.813	44.8328	41.0231	48.6425	136.448	131.115	141.781	117.097	113.98	120.214	152.939	147.153	158.725
North American Pacific Fijordland	579.978	578.508	581.449	940.505	937.037	943.973	1588.27	1584.36	1592.19	440.268	438.664	441.872	576.774	574.437	579.112	660.149	658.025	662.272	106.758	105.676	107.841	247.679	246.705	248.653	219.106	218.079	220.132	280.771	279.956	281.586
North Patagonian Gulfs	243.193	241.316	245.07	559.936	558.993	560.88	1014.78	1012.19	1017.37	185.003	183.929	186.077	304.28	301.372	307.187	404.069	401.958	406.18	55.8693	54.5696	57.169	117.335	116.719	117.95	126.983	125.572	128.393	139.7	139.15	140.251
Northern California	537.513	535.605	539.421	787.037	779.552	794.522	1469.16	1457.79	1480.53	442.288	438.482	446.094	499.681	497.413	501.948	582.032	580.475	583.59	81.0685	78.8344	83.3026	253.424	248.853	257.994	239.557	238.008	241.106	276.902	274.419	279.385
Oregon, Washington, Vancouver Coast and Shelf	554.572	550.587	558.558	847.367	841.192	853.542	1504.14	1493.59	1514.69	418.164	415.664	420.665	513.674	505.32	522.027	612.357	602.713	622.001	78.2794	74.9466	81.6123	250.804	245.698	255.91	219.545	216.989	222.1	278.585	274.008	283.161
Patagonian Shelf	250.528	246.392	254.664	488.107	477.351	498.864	873.972	851.319	896.624	171.056	168.426	173.687	258.603	250.098	267.108	316.304	304.961	327.648	31.2873	28.5389	34.0357	107.937	104.088	111.786	101.252	96.0115	106.493	105.759	101.511	110.006
Prince Edward Islands	463.405	460.601	466.21	729.153	725.225	733.081	1194.72	1186.95	1202.48	305.142	303.397	306.886	383.91	381.837	385.983	486.217	484.535	487.899	23.7371	19.3899	28.0842	180.027	178.912	181.141	158.847	158.436	159.257	203.723	199.121	208.326
Puget Trough/Georgia Basin	569.585	568.474	570.695	870.795	870.466	871.124	1535.8	1534.48	1537.12	427.315	426.68	427.95	540.602	540.083	541.12	640.073	638.749	641.397	80.5433	74.3548	86.7319	258.817	257.961	259.673	228.065	227.538	228.592	290.957	290.065	291.848
South Georgia	131.143	128.799	133.486	437.817	433.589	442.045	770.307	763.916	776.699	97.2963	95.3139	99.2788	192.368	188.631	196.105	253.145	249.92	256.369	35.6591	34.8298	36.4884	88.528	87.6352	89.4209	70.9035	70.0381	71.7688	68.1407	66.2182	70.0632
South New Zealand	285.432	283.899	286.965	606.471	601.149	611.792	1013.5	1001.4	1025.6	188.116	184.192	192.039	295.884	291.64	300.129	416.18	409.714	422.646	78.7459	77.5385	79.9533	137.558	134.892	140.224	119.943	117.854	122.031	144.587	141.321	147.853
Southern California Bight	507.396	499.359	515.434	701.501	688.469	714.533	1352.79	1339.43	1366.14	430.892	427.172	434.611	479.609	473.649	485.569	574.7	570.557	578.844	118.8	115.266	122.334	224.92	223.775	226.066	229.415	227.163	231.666	259.592	256.776	262.408
Tristan Gough	310.637	296.452	324.823	582.271	567.633	596.908	1081.56	1075.52	1087.6	221.403	206.704	236.101	288.821	276.832	300.81	422.995	407.386	438.603	43.4252	41.2266	45.6239	142.578	124.264	160.891	131.357	127.243	135.471	149.694	143.358	156.029
Western Bassian	310.325	308.568	312.082	547.391	526.803	567.979	956.873	921.534	992.212	204.065	200.344	207.785	284.945	274.086	295.804	368.036	352.4	383.672	85.0978	82.264	87.9315	124.171	119.136	129.207	133.097	128.805	137.389	109.899	102.398	117.399
